# Supplementary material for: Modification of Gene Expression of Tomato Plants through Foliar Flavonoid Application in Relation to Enhanced Growth
Source: Genes (Basel). 2023 Dec 13;14(12):2208. doi: 10.3390/genes14122208 (PMC10743138; doi:10.3390/genes14122208)
Supplement: Supplementary file 1 [file genes-14-02208-s001.zip]

Archive with 1 entries (1 files):
- genes-2688127-supplementary.xlsx
