# Supplementary material for: Modification of Gene Expression of Tomato Plants through Foliar Flavonoid Application in Relation to Enhanced Growth
Source: Genes (Basel). 2023 Dec 13;14(12):2208. doi: 10.3390/genes14122208 (PMC10743138; doi:10.3390/genes14122208)
Supplement: Supplementary file 1 [file genes-14-02208-s001.zip › genes-2688127-supplementary.xlsx]

## Sheet: Table S1
names	baseMean	log2FoldChange	lfcSE	stat	pvalue	padj	diffexpressed	transcriptName	peptideName	Pfam	Panther	ec	Best-hit-arabi-name	Best-hit-arabi-defline	Best-hit-clamy-name	Best-hit-clamy-defline	Best-hit-rice-name	Best-hit-rice-defline
Solyc01g100520	50.0854	-4.02415	0.942334	-4.2704	1.95121e-05	0.000303075	DOWN	Solyc01g100520.3	Solyc01g100520.3.1	PF00574	PTHR10381 PTHR10381:SF12	EC:3.4.21.92	AT1G02560	nuclear encoded CLP protease 5	Cre12.g486100	active subunit of the chloroplast ClpP complex	LOC_Os03g19510	OsClp4 - Putative Clp protease homologue, expressed
Solyc04g076740	10.8297	-4.93076	1.65025	-2.98789	0.00280912	0.0243789	DOWN	Solyc04g076740.3	Solyc04g076740.3.1	PF16166	PTHR33510 PTHR33510:SF6		AT1G04940	translocon at the inner envelope membrane of chloroplasts 20	Cre08.g379650	20 kDa translocon at the inner membrane of chloroplasts	LOC_Os07g38110	tic20, putative, expressed
Solyc06g005160	368.687	-2.22041	0.328783	-6.75342	1.44402e-11	4.87881e-10	DOWN	Solyc06g005160.4	Solyc06g005160.4.1	PF00141	PTHR31356 PTHR31356:SF10	EC:1.11.1.11	AT1G07890	ascorbate peroxidase 1	Cre09.g401886	(1 of 1) 1.11.1.5 - Cytochrome-c peroxidase
Solyc06g005060	473.917	-2.09984	0.307112	-6.83737	8.06614e-12	2.80256e-10	DOWN	Solyc06g005060.3	Solyc06g005060.3.1	PF00009 PF03143 PF03144	PTHR23115 PTHR23115:SF143	EC:3.6.5.3	AT1G07920	GTP binding Elongation factor Tu family protein	Cre06.g263450	Putative eukaryotic translation initiation factor 1 alpha	LOC_Os03g08020	elongation factor Tu, putative, expressed
Solyc04g048900	54.6977	-2.24826	0.716505	-3.13781	0.00170215	0.0161762	DOWN	Solyc04g048900.3	Solyc04g048900.3.1	PF00262	PTHR11073 PTHR11073:SF6		AT1G08450	calreticulin 3			LOC_Os01g67054	calreticulin precursor protein, putative, expressed
Solyc10g076990	16.6863	-5.5537	1.60745	-3.45496	0.000550366	0.00608633	DOWN	Solyc10g076990.3	Solyc10g076990.3.1	PF01412	PTHR23180 PTHR23180:SF202		AT1G08680	ARF GAP-like zinc finger-containing protein ZIGA4	Cre06.g302900	(1 of 1) PTHR23180//PTHR23180:SF203 - CENTAURIN/ARF // CENTAURIN BETA 1A	LOC_Os01g59850	GTPase-activating protein, putative, expressed
Solyc06g011280	28.7894	-3.82644	1.17053	-3.26898	0.00107935	0.0109251	DOWN	Solyc06g011280.3	Solyc06g011280.3.1	PF00043 PF00647 PF02798	PTHR11260 PTHR11260:SF280		AT1G09640	Translation elongation factor EF1B, gamma chain			LOC_Os02g12800	elongation factor 1-gamma, putative, expressed
Solyc02g080420	72.6745	-2.90669	0.635428	-4.57439	4.77617e-06	8.31206e-05	DOWN	Solyc02g080420.4	Solyc02g080420.4.1	PF00076	PTHR24012 PTHR24012:SF333		AT1G11650	RNA-binding (RRM/RBD/RNP motifs) family protein	Cre16.g652900	(1 of 16) KOG0131 - Splicing factor 3b, subunit 4	LOC_Os03g37270	RNA recognition motif containing protein, putative, expressed
Solyc10g051310	21.2561	-4.40477	1.53168	-2.87577	0.0040304	0.0332686	DOWN	Solyc10g051310.2	Solyc10g051310.2.1	PF00574	PTHR10381 PTHR10381:SF8	EC:3.4.21.92	AT1G11750	CLP protease proteolytic subunit 6			LOC_Os03g29810	OsClp6 - Putative Clp protease homologue, expressed
Solyc02g080630	24.5778	-2.44776	0.899078	-2.72252	0.00647863	0.0491313	DOWN	Solyc02g080630.4	Solyc02g080630.4.1	PF00903	PTHR10374 PTHR10374:SF17	EC:4.4.1.5	AT1G11840	glyoxalase I homolog	Cre17.g704350	(1 of 1) PTHR10374//PTHR10374:SF20 - LACTOYLGLUTATHIONE LYASE GLYOXALASE I // GLYOXALASE DOMAIN-CONTAINING PROTEIN 4	LOC_Os08g09250	glyoxalase family protein, putative, expressed
Solyc02g080810	228.899	-3.22844	0.424846	-7.59909	2.98221e-14	1.23812e-12	DOWN	Solyc02g080810.3	Solyc02g080810.3.1	PF01571 PF08669	PTHR13847 PTHR13847:SF5	EC:2.1.2.10	AT1G11860	Glycine cleavage T-protein family	Cre03.g193750	Glycine cleavage system, T protein	LOC_Os04g53230	aminomethyltransferase, putative, expressed
Solyc02g020940	64.5418	-2.53015	0.606753	-4.16998	3.04627e-05	0.000459898	DOWN	Solyc02g020940.3	Solyc02g020940.3.1	PF00044 PF02800	PTHR10836 PTHR10836:SF49	EC:1.2.1.12 EC:1.2.1.13	AT1G12900	glyceraldehyde 3-phosphate dehydrogenase A subunit 2			LOC_Os04g38600	glyceraldehyde-3-phosphate dehydrogenase, putative, expressed
Solyc05g007500	25.3608	-2.92621	1.01311	-2.88834	0.0038728	0.0321574	DOWN	Solyc05g007500.4	Solyc05g007500.4.1	PF02517	PTHR10794 PTHR10794:SF53		AT1G14270	CAAX amino terminal protease family protein	Cre06.g310050	Conserved in the Plant Lineage	LOC_Os09g24670	CAAX amino terminal protease family protein, putative, expressed
Solyc04g005690	213.048	-2.07143	0.43816	-4.72757	2.27223e-06	4.16917e-05	DOWN	Solyc04g005690.4	Solyc04g005690.4.1	PF00240 PF01805 PF12230	PTHR15316 PTHR15316:SF1		AT1G14650	SWAP (Suppressor-of-White-APricot)/surp domain-containing protein / ubiquitin family protein	Cre06.g307450	SF3A1 splicing factor 3a, subunit 1	LOC_Os02g14780	splicing factor 3 subunit 1, putative, expressed
Solyc01g005470	36.3156	-3.52595	0.953538	-3.69776	0.00021751	0.00267591	DOWN	Solyc01g005470.3	Solyc01g005470.3.1	PF04749	PTHR15907 PTHR15907:SF43		AT1G14870	PLANT CADMIUM RESISTANCE 2	Cre17.g738000	Aggregation 2	LOC_Os02g36940	uncharacterized Cys-rich domain containing protein, putative, expressed
Solyc06g068230	77.5198	-3.01181	0.645537	-4.66559	3.07735e-06	5.57336e-05	DOWN	Solyc06g068230.4	Solyc06g068230.4.1	PF12807 PF13424 PF15044	PTHR12601 PTHR12601:SF18		AT1G15290	Tetratricopeptide repeat (TPR)-like superfamily protein			LOC_Os04g55230	tetratricopeptide repeat domain containing protein, putative, expressed
Solyc03g122340	9.26321	-4.70757	1.66723	-2.82359	0.0047489	0.038296	DOWN	Solyc03g122340.3	Solyc03g122340.3.1	PF00305 PF01477	PTHR11771 PTHR11771:SF38	EC:1.13.11.12	AT1G17420	lipoxygenase 3	Cre12.g512300	(1 of 1) 1.13.11.12//1.13.11.58 - Linoleate 13S-lipoxygenase / Lipoxidase // Linoleate 9S-lipoxygenase / Linoleate 9-lipoxygenase	LOC_Os03g08220	lipoxygenase protein, putative, expressed
Solyc07g042170	30.6935	-2.12589	0.76754	-2.76975	0.00560992	0.0436238	DOWN	Solyc07g042170.3	Solyc07g042170.3.1	PF06200 PF09425	PTHR33077		AT1G19180	jasmonate-zim-domain protein 1			LOC_Os07g42370	zinc-finger protein, putative, expressed
Solyc04g082200	318.911	-2.11328	0.534234	-3.95571	7.63078e-05	0.00106505	DOWN	Solyc04g082200.2	Solyc04g082200.2.1	PF00257	PTHR33346		AT1G20440	cold-regulated 47			LOC_Os02g44870	dehydrin, putative, expressed
Solyc12g094520	32.984	-2.92094	0.86528	-3.37572	0.000736221	0.0077648	DOWN	Solyc12g094520.2	Solyc12g094520.2.1	PF00501 PF13193	PTHR24096 PTHR24096:SF186		AT1G20510	OPC-8:0 CoA ligase1			LOC_Os03g04000	AMP-binding domain containing protein, expressed
Solyc05g010340	29.8262	-2.77097	0.878476	-3.15429	0.00160887	0.0154244	DOWN	Solyc05g010340.3	Solyc05g010340.3.1	PF00485 PF01928	PTHR10285 PTHR10285:SF76	EC:2.7.1.48	AT1G26190	Phosphoribulokinase / Uridine kinase family	Cre13.g590300	Uridine kinase
Solyc06g071870	15.3037	-5.43401	1.59777	-3.401	0.00067139	0.00717292	DOWN	Solyc06g071870.3	Solyc06g071870.3.1	PF00237	PTHR11593 PTHR11593:SF8		AT1G27400	Ribosomal protein L22p/L17e family protein	Cre13.g568900	Cytosolic 80S ribosomal protein L17	LOC_Os09g08430	ribosomal protein L22, putative, expressed
Solyc06g071880	67.3657	-2.58315	0.597749	-4.32147	1.54991e-05	0.000245258	DOWN	Solyc06g071880.4	Solyc06g071880.4.1	PF00237	PTHR11593 PTHR11593:SF8		AT1G27400	Ribosomal protein L22p/L17e family protein	Cre13.g568900	Cytosolic 80S ribosomal protein L17	LOC_Os09g08430	ribosomal protein L22, putative, expressed
Solyc10g083640	20.6569	-3.28419	1.16651	-2.8154	0.00487167	0.0389972	DOWN	Solyc10g083640.2	Solyc10g083640.2.1	PF00642 PF13893	PTHR12620 PTHR12620:SF16		AT1G27650	U2 snRNP auxiliary factor small subunit, putative	Cre06.g250950	U2 snRNP auxiliary factor, small subunit	LOC_Os05g48960	splicing factor U2AF, putative, expressed
Solyc05g015490	21.1486	-3.34816	1.19452	-2.80294	0.00506392	0.0403385	DOWN	Solyc05g015490.4	Solyc05g015490.4.1	PF14368	PTHR33044 PTHR33044:SF7		AT1G27950	glycosylphosphatidylinositol-anchored lipid protein transfer 1			LOC_Os08g42040	LTPL80 - Protease inhibitor/seed storage/LTP family protein precursor, expressed
Solyc03g019880	9.14978	-4.69321	1.68914	-2.77846	0.00546172	0.0426066	DOWN	Solyc03g019880.3	Solyc03g019880.3.1		PTHR35996 PTHR35996:SF1		AT1G28150		Cre03.g203800		LOC_Os04g44590	expressed protein
Solyc01g056780	105.963	-2.41742	0.563614	-4.28913	1.79374e-05	0.000281651	DOWN	Solyc01g056780.3	Solyc01g056780.3.1	PF00468	PTHR14503 PTHR14503:SF3		AT1G29070	Ribosomal protein L34	Cre01.g030050	Chloroplast ribosomal protein L34	LOC_Os01g59060	50S ribosomal protein, putative, expressed
Solyc08g076220	587.373	-2.7659	0.317437	-8.71322	2.95353e-18	1.63854e-16	DOWN	Solyc08g076220.3	Solyc08g076220.3.1	PF00485	PTHR10285 PTHR10285:SF74	EC:2.7.1.19	AT1G32060	phosphoribulokinase	Cre12.g554800	Phosphoribulokinase, chloroplast precursor	LOC_Os02g47020	phosphoribulokinase/Uridine kinase family protein, expressed
Solyc11g013810	30.5474	-2.79606	0.887172	-3.15166	0.00162346	0.0155338	DOWN	Solyc11g013810.3	Solyc11g013810.3.1	PF00173 PF00174 PF00175 PF00970 PF03404	PTHR19370 PTHR19370:SF100	EC:1.7.1.1	AT1G37130	nitrate reductase 2	Cre09.g410950	Nitrate reductase	LOC_Os08g36480	nitrate reductase, putative, expressed
Solyc07g022760	34.5432	-3.01048	0.865069	-3.48005	0.000501321	0.00562651	DOWN	Solyc07g022760.4	Solyc07g022760.4.1	PF00397 PF01846	PTHR11864 PTHR11864:SF0		AT1G44910	pre-mRNA-processing protein 40A	Cre07.g351000	Protein with WW and FF domains
Solyc03g119360	85.0137	-2.18207	0.504971	-4.32118	1.55195e-05	0.000245258	DOWN	Solyc03g119360.3	Solyc03g119360.3.1	PF01251	PTHR11278 PTHR11278:SF1		AT1G48830	Ribosomal protein S7e family protein	Cre12.g498900	Cytosolic 80S ribosomal protein S7	LOC_Os03g18570	40S ribosomal protein S7, putative, expressed
Solyc01g081010	60.6198	-3.26928	0.76325	-4.28337	1.84086e-05	0.000288588	DOWN	Solyc01g081010.4	Solyc01g081010.4.1	PF06858 PF08155	PTHR11702 PTHR11702:SF4		AT1G50920	Nucleolar GTP-binding protein	Cre10.g459500	Nucleolar GTP-binding protein	LOC_Os07g01920	nucleolar GTP-binding protein 1, putative, expressed
Solyc10g006560	70.7791	-4.12932	0.822307	-5.02162	5.12366e-07	1.04587e-05	DOWN	Solyc10g006560.4	Solyc10g006560.4.1	PF00125 PF16211	PTHR23430		AT1G51060	histone H2A 10	Cre06.g268300	Histone H2A	LOC_Os08g33100	core histone H2A/H2B/H3/H4, putative, expressed
Solyc01g008550	123.621	-2.37244	0.479287	-4.94994	7.42377e-07	1.47461e-05	DOWN	Solyc01g008550.4	Solyc01g008550.4.1	PF01370	PTHR10366 PTHR10366:SF362		AT1G51410	NAD(P)-binding Rossmann-fold superfamily protein	Cre12.g497500	Cinnamoyl-CoA reductase/flavanone 4-reductase	LOC_Os01g34480	NAD dependent epimerase/dehydratase family protein, putative, expressed
Solyc03g121270	15.5805	-5.45855	1.58861	-3.43606	0.000590236	0.0064479	DOWN	Solyc03g121270.3	Solyc03g121270.3.1	PF01546 PF07687	PTHR11014 PTHR11014:SF55		AT1G51760	peptidase M20/M25/M40 family protein	Cre17.g728100	(1 of 2) K14664 - IAA-amino acid hydrolase [EC:3.5.1.-] (ILR1)	LOC_Os01g37960	hydrolase, putative, expressed
Solyc07g062650	142.565	-3.04408	0.499891	-6.08948	1.13276e-09	3.10021e-08	DOWN	Solyc07g062650.4	Solyc07g062650.4.1	PF00056 PF02866	PTHR11540	EC:1.1.1.37	AT1G53240	Lactate/malate dehydrogenase family protein	Cre12.g483950	Malate dehydrogenase 4	LOC_Os01g46070	lactate/malate dehydrogenase, putative, expressed
Solyc07g062610	34.3991	-2.29255	0.758582	-3.02216	0.0025098	0.0225606	DOWN	Solyc07g062610.4	Solyc07g062610.4.1	PF01965	PTHR11019 PTHR11019:SF100		AT1G53280	Class I glutamine amidotransferase-like superfamily protein			LOC_Os06g34040	DJ-1 family protein, putative, expressed
Solyc03g123500	27.8756	-3.14207	1.01545	-3.09425	0.00197312	0.0185534	DOWN	Solyc03g123500.4	Solyc03g123500.4.1	PF00847	PTHR31190 PTHR31190:SF4		AT1G53910	related to AP2 12			LOC_Os06g09390	AP2 domain containing protein, expressed
Solyc03g005220	19.8427	-4.28474	1.53305	-2.79492	0.0051913	0.0409866	DOWN	Solyc03g005220.4	Solyc03g005220.4.1	PF00125 PF16211	PTHR23430		AT1G54690	gamma histone variant H2AX	Cre06.g268300	Histone H2A	LOC_Os12g34510	Core histone H2A/H2B/H3/H4 domain containing protein, putative, expressed
Solyc08g062920	66.7325	-2.11112	0.578528	-3.64912	0.000263141	0.00317519	DOWN	Solyc08g062920.3	Solyc08g062920.3.1	PF00009 PF00679 PF03144 PF03764 PF14492	PTHR23115 PTHR23115:SF136	EC:3.6.5.3	AT1G56070	Ribosomal protein S5/Elongation factor G/III/V family protein	Cre12.g516200	Ribosomal protein S5/Elongation Factor G/III/V family protein	LOC_Os04g02820	elongation factor, putative, expressed
Solyc10g081460	58.8869	-2.72093	0.659852	-4.12354	3.7309e-05	0.000554709	DOWN	Solyc10g081460.2	Solyc10g081460.2.1	PF13520 PF13906	PTHR11785 PTHR11785:SF411		AT1G58030	cationic amino acid transporter 2			LOC_Os12g42850	amino acid permease, putative, expressed
Solyc08g081150	14.1451	-5.31904	1.60034	-3.3237	0.000888313	0.00919081	DOWN	Solyc08g081150.4	Solyc08g081150.4.1	PF00958 PF07722	PTHR11922 PTHR11922:SF2	EC:6.3.5.2	AT1G63660	GMP synthase (glutamine-hydrolyzing), putative / glutamine amidotransferase, putative	Cre02.g092900	GMP synthetase	LOC_Os08g23730	class I glutamine amidotransferase, putative, expressed
Solyc08g081770	9.68728	-4.7692	1.67819	-2.84188	0.00448489	0.0363766	DOWN	Solyc08g081770.3	Solyc08g081770.3.1	PF01169	PTHR12608 PTHR12608:SF6		AT1G64150	Uncharacterized protein family (UPF0016)	Cre02.g084350	Conserved in the Green Lineage and Diatoms
Solyc08g082690	48.4577	-2.2155	0.640305	-3.46007	0.000540028	0.00599229	DOWN	Solyc08g082690.2	Solyc08g082690.2.1	PF01250	PTHR21011 PTHR21011:SF1		AT1G64510	Translation elongation factor EF1B/ribosomal protein S6 family protein	Cre12.g520600	Chloroplast Ribosomal Protein S6	LOC_Os03g62630	ribosomal protein S6, putative, expressed
Solyc10g081020	53.3728	-5.76081	1.49217	-3.86069	0.000113067	0.00150078	DOWN	Solyc10g081020.2	Solyc10g081020.2.1	PF14632 PF14633 PF14635 PF14639 PF14641 PF14878	PTHR10145	EC:3.2.1.8	AT1G65440	global transcription factor group B1	Cre09.g403182	(1 of 1) K11292 - transcription elongation factor SPT6 (SUPT6H, SPT6)	LOC_Os05g41510	SH2 motif, putative, expressed
Solyc05g015390	83.0335	-2.00627	0.521809	-3.84483	0.000120634	0.00157807	DOWN	Solyc05g015390.3	Solyc05g015390.3.1	PF05755	PTHR33732 PTHR33732:SF2		AT1G67360	Rubber elongation factor protein (REF)
Solyc12g070270	57.4938	-2.02427	0.717299	-2.82207	0.00477144	0.0384146	DOWN	Solyc12g070270.2	Solyc12g070270.2.1	PF00664	PTHR24221 PTHR24221:SF220	EC:3.6.3.43	AT1G70610	transporter associated with antigen processing protein 1
Solyc03g121600	48.7106	-2.93512	0.784807	-3.73992	0.000184075	0.00230341	DOWN	Solyc03g121600.4	Solyc03g121600.4.1	PF00732 PF05199	PTHR11552 PTHR11552:SF69		AT1G72970	Glucose-methanol-choline (GMC) oxidoreductase family protein	Cre12.g514200	(1 of 1) PTHR11552 - GLUCOSE-METHANOL-CHOLINE GMC OXIDOREDUCTASE	LOC_Os08g31030	HOTHEAD precursor, putative, expressed
Solyc03g113630	9.30152	-4.71186	1.67244	-2.81735	0.00484211	0.038824	DOWN	Solyc03g113630.3	Solyc03g113630.3.1	PF01535 PF12854 PF13041	PTHR24015 PTHR24015:SF726		AT1G74850	plastid transcriptionally active 2			LOC_Os03g60910	PPR repeat domain containing protein, putative, expressed
Solyc04g082140	23.1937	-2.82471	0.992476	-2.84612	0.00442555	0.0360146	DOWN	Solyc04g082140.3	Solyc04g082140.3.1	PF00394 PF07731 PF07732	PTHR11709 PTHR11709:SF64	EC:1.10.3.2	AT1G76160	SKU5 similar 5
Solyc12g095780	28.0755	-3.76455	1.13806	-3.30786	0.000940114	0.00965538	DOWN	Solyc12g095780.2	Solyc12g095780.2.1		PTHR31798 PTHR31798:SF3		AT1G76660				LOC_Os01g01390	expressed protein
Solyc04g071360	22.5947	-3.42038	1.24004	-2.75828	0.00581064	0.0448288	DOWN	Solyc04g071360.4	Solyc04g071360.4.1	PF13837	PTHR21654 PTHR21654:SF9		AT1G76880	Duplicated homeodomain-like superfamily protein			LOC_Os03g02240	AT-GTL1, putative, expressed
Solyc12g005410	8.70524	-4.61812	1.67948	-2.74973	0.00596451	0.0458565	DOWN	Solyc12g005410.2	Solyc12g005410.2.1	PF13593	PTHR10361 PTHR10361:SF28		AT1G78560	Sodium Bile acid symporter family	Cre17.g725650	Sodium:bile acid symporter	LOC_Os04g31210	bile acid sodium symporter family protein, putative, expressed
Solyc07g066580	22.4045	-3.41237	1.1572	-2.94883	0.00318984	0.0270364	DOWN	Solyc07g066580.3	Solyc07g066580.3.1	PF00581	PTHR11364 PTHR11364:SF12	EC:2.8.1.1 EC:2.8.1.2	AT1G79230	mercaptopyruvate sulfurtransferase 1	Cre13.g607050	Thiosulfate sulfurtransferase	LOC_Os12g41500	rhodanese-like domain containing protein, putative, expressed
Solyc03g120630	130.98	-2.36774	0.45029	-5.25824	1.45438e-07	3.2313e-06	DOWN	Solyc03g120630.4	Solyc03g120630.4.1	PF00366	PTHR10744 PTHR10744:SF7		AT1G79850	ribosomal protein S17
Solyc12g043110	24.3332	-3.56198	1.17524	-3.03084	0.00243873	0.0220635	DOWN	Solyc12g043110.2	Solyc12g043110.2.1	PF00012	PTHR19375 PTHR19375:SF190		AT1G79920	Heat shock protein 70 (Hsp 70) family protein	Cre16.g677000	Heat shock protein 70E	LOC_Os01g08560	DnaK family protein, putative, expressed
Solyc01g068530	70.9667	-2.11111	0.583383	-3.61873	0.000296048	0.00352024	DOWN	Solyc01g068530.3	Solyc01g068530.3.1	PF00380	PTHR21569 PTHR21569:SF6		AT2G09990	Ribosomal protein S5 domain 2-like superfamily protein	Cre13.g573351	(1 of 1) K02960 - small subunit ribosomal protein S16e (RP-S16e, RPS16)	LOC_Os11g03400	ribosomal protein, putative, expressed
Solyc01g108910	210.051	-2.71373	0.415209	-6.53582	6.3264e-11	1.99141e-09	DOWN	Solyc01g108910.4	Solyc01g108910.4.1		PTHR36345		AT2G15890	maternal effect embryo arrest 14			LOC_Os03g55670	expressed protein
Solyc09g066500	9.66212	-4.77144	1.67425	-2.84989	0.00437338	0.0356789	DOWN	Solyc09g066500.4	Solyc09g066500.4.1	PF04135	PTHR13305 PTHR13305:SF0		AT2G20490	nucleolar RNA-binding Nop10p family protein	Cre05.g237700	Nucleolar protein, Structural Component of H/ACA snoRNPs	LOC_Os02g40514	h/ACA ribonucleoprotein complex subunit 3, putative, expressed
Solyc07g063540	24.3847	-3.54347	1.15525	-3.06727	0.00216022	0.0200055	DOWN	Solyc07g063540.3	Solyc07g063540.3.1		PTHR35292 PTHR35292:SF1		AT2G20820	(1 of 1) PTHR35292:SF2 - EXPRESSED PROTEIN	Cre10.g440400		LOC_Os03g38520	expressed protein
Solyc12g005570	9.70343	-4.77335	1.66178	-2.87244	0.00407315	0.0335649	DOWN	Solyc12g005570.2	Solyc12g005570.2.1		PTHR35292 PTHR35292:SF1		AT2G20820	(1 of 1) PTHR35292:SF2 - EXPRESSED PROTEIN	Cre10.g440400		LOC_Os03g38520	expressed protein
Solyc02g064730	223.17	-3.25309	0.429758	-7.56959	3.74399e-14	1.52848e-12	DOWN	Solyc02g064730.3	Solyc02g064730.3.1	PF04419 PF12907	PTHR33788 PTHR33788:SF2		AT2G23090	Uncharacterised protein family SERF	Cre01.g016850	(1 of 1) KOG4118 - Uncharacterized conserved protein	LOC_Os07g02340	expressed protein
Solyc07g032490	9.8888	-4.80607	1.69099	-2.84217	0.00448081	0.0363736	DOWN	Solyc07g032490.3	Solyc07g032490.3.1	PF00854	PTHR11654 PTHR11654:SF85		AT2G26690	Major facilitator superfamily protein			LOC_Os01g37590	peptide transporter PTR2, putative, expressed
Solyc06g073600	20.9516	-3.30167	1.20062	-2.74996	0.00596023	0.0458565	DOWN	Solyc06g073600.4	Solyc06g073600.4.1		PTHR35294 PTHR35294:SF1		AT2G26920	Ubiquitin-associated/translation elongation factor EF1B protein			LOC_Os05g33850	UBA/TS-N domain containing protein, expressed
Solyc01g008960	62.4793	-2.80556	0.698362	-4.01734	5.8859e-05	0.000835797	DOWN	Solyc01g008960.3	Solyc01g008960.3.1	PF02170 PF02171 PF08699 PF16486 PF16487 PF16488	PTHR22891 PTHR22891:SF51		AT2G27040	Argonaute family protein			LOC_Os04g06770	argonaute, putative, expressed
Solyc06g074430	757.822	-2.00954	0.401375	-5.00663	5.53903e-07	1.12131e-05	DOWN	Solyc06g074430.4	Solyc06g074430.4.1	PF00428	PTHR21141		AT2G27710	60S acidic ribosomal protein family	Cre02.g143050	Acidic ribosomal protein P2	LOC_Os05g37330	60S acidic ribosomal protein, putative, expressed
Solyc11g067100	259.987	-2.86384	0.434722	-6.58776	4.46505e-11	1.44385e-09	DOWN	Solyc11g067100.2	Solyc11g067100.2.1	PF00428	PTHR21141		AT2G27710	60S acidic ribosomal protein family	Cre02.g143050	Acidic ribosomal protein P2	LOC_Os05g37330	60S acidic ribosomal protein, putative, expressed
Solyc06g076850	27.7047	-2.63015	0.879847	-2.98932	0.00279597	0.0243332	DOWN	Solyc06g076850.3	Solyc06g076850.3.1	PF13432	PTHR26312 PTHR26312:SF87		AT2G29670	Tetratricopeptide repeat (TPR)-like superfamily protein			LOC_Os01g63620	expressed protein
Solyc03g115110	26.5462	-2.57683	0.895433	-2.87775	0.00400523	0.0330888	DOWN	Solyc03g115110.4	Solyc03g115110.4.1	PF00231	PTHR11693 PTHR11693:SF22	EC:3.6.3.14	AT2G33040	gamma subunit of Mt ATP synthase	Cre15.g635850	Mitochondrial F1F0 ATP synthase, gamma subunit	LOC_Os10g17280	ATP synthase gamma chain, putative, expressed
Solyc09g072865	81.6384	-3.48715	0.662538	-5.26332	1.41478e-07	3.15046e-06	DOWN	Solyc09g072865.1	Solyc09g072865.1.1	PF00238	PTHR11761 PTHR11761:SF10		AT2G33370	Ribosomal protein L14p/L23e family protein	Cre04.g211800	Cytosolic 80S ribosomal protein L23	LOC_Os10g32920	ribosomal protein, putative, expressed
Solyc09g007850	151.648	-2.6368	0.451901	-5.8349	5.38218e-09	1.38458e-07	DOWN	Solyc09g007850.3	Solyc09g007850.3.1	PF00076	PTHR24012		AT2G37220	RNA-binding (RRM/RBD/RNP motifs) family protein			LOC_Os03g25960	RNA recognition motif containing protein, putative, expressed
Solyc10g086150	127.072	-2.03509	0.442697	-4.59702	4.28576e-06	7.55249e-05	DOWN	Solyc10g086150.2	Solyc10g086150.2.1	PF00076	PTHR24012		AT2G37220	RNA-binding (RRM/RBD/RNP motifs) family protein			LOC_Os03g25960	RNA recognition motif containing protein, putative, expressed
Solyc09g013080	41.7195	-2.16722	0.707539	-3.06303	0.00219105	0.0202336	DOWN	Solyc09g013080.3	Solyc09g013080.3.1	PF01039	PTHR22855 PTHR22855:SF38	EC:6.4.1.2	AT2G38040	acetyl Co-enzyme a carboxylase carboxyltransferase alpha subunit	Cre12.g519100	Acetyl-CoA carboxylase
Solyc09g083435	25.5859	-6.17107	1.5625	-3.94948	7.83221e-05	0.00109006	DOWN	Solyc09g083435.1	Solyc09g083435.1.1	PF00280	PTHR33091 PTHR33091:SF1		AT2G38870	Serine protease inhibitor, potato inhibitor I-type family protein			LOC_Os11g17790	inhibitor I family protein, putative, expressed
Solyc01g010750	32.8764	-2.91705	0.890647	-3.27521	0.00105584	0.0107093	DOWN	Solyc01g010750.4	Solyc01g010750.4.1	PF14200	PTHR31257 PTHR31257:SF2		AT2G39050	hydroxyproline-rich glycoprotein family protein			LOC_Os01g01450	stress responsive protein, putative, expressed
Solyc01g067630	25.8336	-2.53098	0.901141	-2.80864	0.00497508	0.03976	DOWN	Solyc01g067630.3	Solyc01g067630.3.1		PTHR10366 PTHR10366:SF389		AT2G39080	NAD(P)-binding Rossmann-fold superfamily protein	Cre13.g608000	Conserved in the Plant Lineage and Diatoms	LOC_Os01g26970	expressed protein
Solyc10g086580	546.52	-2.50324	0.419009	-5.9742	2.31224e-09	6.13964e-08	DOWN	Solyc10g086580.2	Solyc10g086580.2.1	PF00004	PTHR32429 PTHR32429:SF8		AT2G39730	rubisco activase	Cre04.g229300	rubisco activase	LOC_Os11g47970	AAA-type ATPase family protein, putative, expressed
Solyc09g098310	43.0942	-2.21282	0.672203	-3.29189	0.000995175	0.0101782	DOWN	Solyc09g098310.3	Solyc09g098310.3.1	PF12734	PTHR31568 PTHR31568:SF3		AT2G41420	proline-rich family protein
Solyc10g078690	39.1925	-3.19756	0.854044	-3.74402	0.000181097	0.00227778	DOWN	Solyc10g078690.3	Solyc10g078690.3.1	PF02466	PTHR14110 PTHR14110:SF4		AT2G42210	Mitochondrial import inner membrane translocase subunit Tim17/Tim22/Tim23 family protein			LOC_Os02g48610	mitochondrial import inner membrane translocase subunit Tim17, putative, expressed
Solyc08g015620	19.4246	-4.25091	1.53684	-2.76599	0.00567494	0.0440246	DOWN	Solyc08g015620.3	Solyc08g015620.3.1		PTHR32183 PTHR32183:SF3		AT2G43945		Cre16.g676450	Conserved in the Plant Lineage and Diatoms	LOC_Os01g23680	rossmann fold nucleotide-binding protein involved in DNA uptake, putative, expressed
Solyc07g008370	47.2384	-2.84345	0.723672	-3.9292	8.52285e-05	0.00117567	DOWN	Solyc07g008370.4	Solyc07g008370.4.1	PF00327 PF08079	PTHR11524		AT2G44120	Ribosomal protein L30/L7 family protein	Cre12.g537800	Cytosolic 80S ribosomal protein L7	LOC_Os04g51630	60S ribosomal protein L7, putative, expressed
Solyc01g073740	41.1448	-2.62798	0.739948	-3.55157	0.000382934	0.00446666	DOWN	Solyc01g073740.4	Solyc01g073740.4.1	PF00285	PTHR11739 PTHR11739:SF8	EC:2.3.3.1 EC:2.3.3.16	AT2G44350	Citrate synthase family protein	Cre12.g514750	Citrate synthase, mitochondrial	LOC_Os02g10070	citrate synthase, putative, expressed
Solyc01g088660	9.64146	-4.76986	1.70411	-2.79904	0.00512549	0.040708	DOWN	Solyc01g088660.3	Solyc01g088660.3.1	PF04570	PTHR33059 PTHR33059:SF32		AT2G44670	Protein of unknown function (DUF581)
Solyc10g078660	20.623	-4.36007	1.53115	-2.84757	0.00440539	0.0358803	DOWN	Solyc10g078660.2	Solyc10g078660.2.1	PF01246	PTHR10792 PTHR10792:SF8		AT2G44860	Ribosomal protein L24e family protein	Cre07.g325712	(1 of 1) PTHR10792//PTHR10792:SF8 - 60S RIBOSOMAL PROTEIN L24 // RIBOSOME BIOGENESIS PROTEIN RLP24-RELATED	LOC_Os07g19190	ribosomal protein L24, putative, expressed
Solyc01g091730	20.4539	-3.26471	1.17925	-2.76845	0.0056323	0.0437631	DOWN	Solyc01g091730.3	Solyc01g091730.3.1	PF05648	PTHR12652 PTHR12652:SF16		AT2G45740	peroxin 11D	Cre06.g263300	(1 of 2) PTHR12652 - PEROXISOMAL BIOGENESIS FACTOR 11	LOC_Os06g03660	peroxisomal biogenesis factor 11, putative, expressed
Solyc10g012070	55.0234	-3.37701	0.768635	-4.39352	1.1153e-05	0.000181825	DOWN	Solyc10g012070.4	Solyc10g012070.4.1		PTHR31509 PTHR31509:SF3		AT2G46080	(1 of 4) PTHR31509:SF3 - BYPASS1-RELATED PROTEIN-RELATED			LOC_Os10g36950	DUF677 domain containing protein, putative, expressed
Solyc01g095150	160.919	-2.34681	0.482224	-4.86664	1.13509e-06	2.19362e-05	DOWN	Solyc01g095150.3	Solyc01g095150.3.1	PF03168	PTHR31459 PTHR31459:SF3		AT2G46140	Late embryogenesis abundant protein			LOC_Os01g12580	late embryogenesis abundant protein, putative, expressed
Solyc01g095210	11.4686	-5.01443	1.63366	-3.06944	0.00214463	0.0198799	DOWN	Solyc01g095210.3	Solyc01g095210.3.1		PTHR18921		AT2G46180	golgin candidate 4			LOC_Os08g29730	intracellular protein transport protein USO1-related, putative, expressed
Solyc01g110540	45.9314	-2.57088	0.729493	-3.5242	0.000424766	0.00488674	DOWN	Solyc01g110540.3	Solyc01g110540.3.1	PF05680	PTHR36028		AT3G01130				LOC_Os04g02670	expressed protein
Solyc07g047800	29.8641	-4.91493	1.50616	-3.26322	0.00110152	0.011115	DOWN	Solyc07g047800.3	Solyc07g047800.3.1	PF00106	PTHR24322 PTHR24322:SF378		AT3G01980	NAD(P)-binding Rossmann-fold superfamily protein			LOC_Os03g63290	oxidoreductase, short chain dehydrogenase/reductase family protein, putative, expressed
Solyc05g056300	73.5708	-2.29185	0.606224	-3.78053	0.000156494	0.00201489	DOWN	Solyc05g056300.4	Solyc05g056300.4.1	PF00085	PTHR10438 PTHR10438:SF258	EC:1.6.5.4	AT3G02730	thioredoxin F-type 1	Cre01.g066552	(1 of 6) 3.5.1.52 - Peptide-N(4)-(N-acetyl-beta-glucosaminyl)asparagine amidase / N-oligosaccharide glycopeptidase	LOC_Os01g68480	thioredoxin, putative, expressed
Solyc09g083080	89.5352	-2.75581	0.610373	-4.51496	6.33289e-06	0.0001081	DOWN	Solyc09g083080.4	Solyc09g083080.4.1	PF01798 PF08156	PTHR10894		AT3G05060	NOP56-like pre RNA processing ribonucleoprotein	Cre10.g441400	Nucleolar protein, Component of C/D snoRNPs	LOC_Os03g22730	nucleolar protein NOP5-1, putative, expressed
Solyc01g099680	150.256	-3.46809	0.541541	-6.40411	1.51251e-10	4.57395e-09	DOWN	Solyc01g099680.3	Solyc01g099680.3.1	PF05755	PTHR33732 PTHR33732:SF3		AT3G05500	Rubber elongation factor protein (REF)			LOC_Os05g05940	stress-related protein, putative, expressed
Solyc10g044710	13.8155	-5.28058	1.6464	-3.20735	0.00133966	0.0131523	DOWN	Solyc10g044710.2	Solyc10g044710.2.1	PF13414			AT3G05625	Tetratricopeptide repeat (TPR)-like superfamily protein	Cre12.g508350	Tetratricopeptide-repeat protein protein	LOC_Os01g24090	TPR repeat, putative, expressed
Solyc07g045310	12.8158	-5.17311	1.63318	-3.1675	0.00153753	0.0148567	DOWN	Solyc07g045310.4	Solyc07g045310.4.1	PF00856 PF09273	PTHR13271 PTHR13271:SF44	EC:2.1.1.127	AT3G07670	Rubisco methyltransferase family protein	Cre12.g503800	Putative prot?ine N-methyltransferase	LOC_Os02g49326	SET domain-containing protein, putative, expressed
Solyc03g051810	13.013	-5.19755	1.61167	-3.22494	0.00125999	0.012508	DOWN	Solyc03g051810.4	Solyc03g051810.4.1	PF01040	PTHR11048 PTHR11048:SF24	EC:2.5.1.117	AT3G11945	homogentisate prenyltransferase	Cre06.g283750	Homogentisate solanesyltransferase	LOC_Os07g38850	prenyltransferase, putative, expressed
Solyc04g011500	63.958	-2.05005	0.578054	-3.54647	0.000390429	0.00454866	DOWN	Solyc04g011500.3	Solyc04g011500.3.1	PF00022	PTHR11937 PTHR11937:SF255		AT3G12110	actin-11	Cre13.g603700	Actin, flagellar inner arm dynein subunit	LOC_Os05g01600	actin, putative, expressed
Solyc01g022750	9.08066	-4.67851	1.67155	-2.79891	0.00512752	0.040708	DOWN	Solyc01g022750.3	Solyc01g022750.3.1	PF13233	PTHR12964		AT3G12260	LYR family of Fe/S cluster biogenesis protein	Cre12.g555250	NADH:ubiquinone oxidoreductase B14 subunit	LOC_Os07g44650	LYR motif containing protein, putative, expressed
Solyc05g054830	58.8137	-2.35041	0.626669	-3.75064	0.000176384	0.00223546	DOWN	Solyc05g054830.3	Solyc05g054830.3.1	PF12796 PF13962	PTHR24177 PTHR24177:SF10		AT3G12360	Ankyrin repeat family protein			LOC_Os03g17240	ankyrin repeat-containing protein, putative, expressed
Solyc11g066060	76.095	-4.23142	0.815316	-5.18992	2.10389e-07	4.56061e-06	DOWN	Solyc11g066060.3	Solyc11g066060.3.1	PF00012	PTHR19375 PTHR19375:SF200		AT3G12580	heat shock protein 70	Cre08.g372100	Heat shock protein 70A
Solyc01g005820	26.4769	-2.55491	0.881739	-2.89758	0.00376056	0.0313316	DOWN	Solyc01g005820.4	Solyc01g005820.4.1	PF00076	PTHR23147 PTHR23147:SF6		AT3G13570	SC35-like splicing factor 30A	Cre13.g586916	Serine/arginine-rich pre-mRNA splicing factor	LOC_Os03g25770	RNA recognition motif containing protein, putative, expressed
Solyc01g006120	23.5647	-3.4886	1.17068	-2.97997	0.00288274	0.0248418	DOWN	Solyc01g006120.4	Solyc01g006120.4.1	PF00069	PTHR11909 PTHR11909:SF146	EC:2.7.11.1	AT3G13670	Protein kinase family protein	Cre16.g666200	MUT9 related kinase, serine/threonine protein kinase
Solyc03g123370	9.25871	-4.71081	1.69608	-2.77748	0.00547826	0.0427016	DOWN	Solyc03g123370.3	Solyc03g123370.3.1	PF01966 PF04607	PTHR21262 PTHR21262:SF14	EC:2.7.6.5	AT3G14050	RELA/SPOT homolog 2	Cre03.g159800	(1 of 1) PTHR21262//PTHR21262:SF0 - GUANOSINE-3',5'-BIS DIPHOSPHATE 3'-PYROPHOSPHOHYDROLASE // GUANOSINE-3',5'-BIS(DIPHOSPHATE) 3'-PYROPHOSPHOHYDROLASE MESH1	LOC_Os08g35620	HD domain containing protein, putative, expressed
Solyc06g065590	24.0606	-4.59182	1.519	-3.02292	0.00250347	0.0225243	DOWN	Solyc06g065590.4	Solyc06g065590.4.1	PF01775	PTHR10052 PTHR10052:SF12		AT3G14600	Ribosomal protein L18ae/LX family protein	Cre01.g047750	Cytosolic 80S ribosomal protein L18a	LOC_Os05g49030	60S ribosomal protein L18a, putative, expressed
Solyc01g068060	12.7008	-5.16337	1.61453	-3.19807	0.00138352	0.0135152	DOWN	Solyc01g068060.4	Solyc01g068060.4.1	PF04110	PTHR10969 PTHR10969:SF25		AT3G15580	Ubiquitin-like superfamily protein			LOC_Os11g01010	autophagy-related protein 8D, putative, expressed
Solyc03g120470	354.082	-2.09837	0.34554	-6.07275	1.25742e-09	3.4318e-08	DOWN	Solyc03g120470.4	Solyc03g120470.4.1	PF00230 PF12706 PF13691	PTHR12553 PTHR12553:SF49	EC:3.1.26.11	AT3G16260	tRNAse Z4	Cre01.g039900	RNase Z-like protein	LOC_Os01g13150	metallo-beta-lactamase family protein, putative, expressed
Solyc10g051110	53.0512	-2.14905	0.638585	-3.36534	0.000764505	0.00801994	DOWN	Solyc10g051110.1	Solyc10g051110.1.1	PF13460	PTHR14194 PTHR14194:SF71		AT3G18890	NAD(P)-binding Rossmann-fold superfamily protein	Cre06.g269050	possible chloroplast protein translocon component Tic62	LOC_Os10g01044	isoflavone reductase, putative, expressed
Solyc10g050860	41.4389	-4.37415	1.12193	-3.89877	9.66833e-05	0.00131145	DOWN	Solyc10g050860.3	Solyc10g050860.3.1	PF00076	PTHR24012 PTHR24012:SF403		AT3G19130	RNA-binding protein 47B	Cre16.g652900	(1 of 16) KOG0131 - Splicing factor 3b, subunit 4
Solyc02g069490	168.031	-2.36035	0.677682	-3.48298	0.000495872	0.00557813	DOWN	Solyc02g069490.4	Solyc02g069490.4.1	PF01565	PTHR10801 PTHR10801:SF0	EC:1.3.1.72	AT3G19820	cell elongation protein / DWARF1 / DIMINUTO (DIM)			LOC_Os10g25780	FAD-linked oxidoreductase protein, putative, expressed
Solyc01g090750	43.7614	-2.02214	0.646061	-3.12994	0.00174839	0.0165835	DOWN	Solyc01g090750.3	Solyc01g090750.3.1	PF00118	PTHR11353		AT3G20050	T-complex protein 1 alpha subunit	Cre10.g439100	T-complex protein 1, alpha subunit	LOC_Os04g46620	T-complex protein, putative, expressed
Solyc03g005570	29.0871	-3.17079	0.981955	-3.22905	0.001242	0.0123545	DOWN	Solyc03g005570.3	Solyc03g005570.3.1	PF00249	PTHR10641 PTHR10641:SF523		AT3G23250	myb domain protein 15	Cre03.g197100	(1 of 2) PTHR10641//PTHR10641:SF585 - MYB-LIKE DNA-BINDING PROTEIN MYB // MYB DNA-BINDING-LIKE PROTEIN
Solyc04g008710	64.5436	-2.35169	0.586735	-4.00809	6.12105e-05	0.000865427	DOWN	Solyc04g008710.4	Solyc04g008710.4.1		PTHR35713 PTHR35713:SF1		AT3G24506	(1 of 2) PTHR35713:SF1 - GENOMIC DNA, CHROMOSOME 3, P1 CLONE: MOB24			LOC_Os02g40040	expressed protein
Solyc02g085730	80.2015	-2.20458	0.566704	-3.89017	0.000100174	0.0013538	DOWN	Solyc02g085730.3	Solyc02g085730.3.1	PF06351	PTHR31843 PTHR31843:SF1	EC:5.3.99.6	AT3G25780	allene oxide cyclase 3			LOC_Os03g32314	allene oxide cyclase 4, chloroplast precursor, putative, expressed
Solyc02g067540	11.1154	-4.96708	1.66536	-2.98259	0.00285818	0.0246741	DOWN	Solyc02g067540.3	Solyc02g067540.3.1	PF03602	PTHR18895 PTHR18895:SF60	EC:2.1.1.171	AT3G28460	methyltransferases			LOC_Os03g52640	expressed protein
Solyc11g006460	61.2177	-2.26075	0.581512	-3.88772	0.000101192	0.00136568	DOWN	Solyc11g006460.3	Solyc11g006460.3.1	PF00226 PF00684 PF01556	PTHR24078 PTHR24078:SF237		AT3G44110	DNAJ homologue 3	Cre17.g701500	DnaJ-like protein	LOC_Os03g44620	chaperone protein dnaJ, putative, expressed
Solyc11g066440	115.066	-2.79578	0.526732	-5.30778	1.10968e-07	2.51683e-06	DOWN	Solyc11g066440.2	Solyc11g066440.2.1	PF00355 PF08417	PTHR21266 PTHR21266:SF24	EC:1.14.12.20	AT3G44880	Pheophorbide a oxygenase family protein with Rieske [2Fe-2S] domain	Cre17.g724600	Pheophorbide a oxygenase-related protein	LOC_Os03g05310	pheophorbide a oxygenase, chloroplast precursor, putative, expressed
Solyc11g072820	21.4579	-3.3159	1.18533	-2.79746	0.00515062	0.0407969	DOWN	Solyc11g072820.3	Solyc11g072820.3.1	PF00225	PTHR24115 PTHR24115:SF515	EC:3.6.4.4	AT3G45850	P-loop containing nucleoside triphosphate hydrolases superfamily protein	Cre16.g672497	(1 of 1) PTHR24115//PTHR24115:SF105 - FAMILY NOT NAMED // KINESIN-LIKE PROTEIN KIF11	LOC_Os05g02670	kinesin motor domain containing protein, putative, expressed
Solyc06g005710	200.378	-2.5608	0.412333	-6.2105	5.28155e-10	1.50432e-08	DOWN	Solyc06g005710.3	Solyc06g005710.3.1	PF05368	PTHR14194 PTHR14194:SF38		AT3G46780	plastid transcriptionally active 16	Cre02.g081250		LOC_Os05g22614	PTAC16, putative, expressed
Solyc06g051810	49.3261	-2.66479	0.685655	-3.88649	0.000101704	0.0013707	DOWN	Solyc06g051810.4	Solyc06g051810.4.1	PF03468 PF03469 PF03470	PTHR21596 PTHR21596:SF25		AT3G48670	XH/XS domain-containing protein			LOC_Os01g44230	transcription factor X1, putative, expressed
Solyc08g074440	31.9243	-2.50009	0.808882	-3.09079	0.00199622	0.0187346	DOWN	Solyc08g074440.4	Solyc08g074440.4.1	PF08312	PTHR32093 PTHR32093:SF13		AT3G49601	(1 of 1) PTHR32093:SF13 - SERINE/ARGININE REPETITIVE MATRIX PROTEIN 2	Cre09.g409200	putative RNA-binding protein	LOC_Os04g51960	expressed protein
Solyc10g150145	10.6738	-4.9069	1.79926	-2.72718	0.00638791	0.0486023	DOWN	Solyc10g150145.1	Solyc10g150145.1.1	PF03168	PTHR31415 PTHR31415:SF2		AT3G52470	Late embryogenesis abundant (LEA) hydroxyproline-rich glycoprotein family			LOC_Os12g06260	harpin-induced protein 1 domain containing protein, expressed
Solyc09g009890	14.4159	-5.34831	1.61023	-3.32147	0.000895456	0.00925494	DOWN	Solyc09g009890.4	Solyc09g009890.4.1	PF00076	PTHR24012 PTHR24012:SF356		AT3G52660	RNA-binding (RRM/RBD/RNP motifs) family protein	Cre03.g169150	(1 of 1) K13161 - heterogeneous nuclear ribonucleoprotein R (HNRNPR)	LOC_Os12g04180	RNA recognition motif containing protein, expressed
Solyc10g083720	20.8055	-4.35558	1.53111	-2.84472	0.00444501	0.0361429	DOWN	Solyc10g083720.3	Solyc10g083720.3.1	PF00224 PF02887	PTHR11817 PTHR11817:SF33	EC:2.7.1.40	AT3G52990	Pyruvate kinase family protein	Cre02.g147900	Pyruvate kinase	LOC_Os12g05110	pyruvate kinase, putative, expressed
Solyc09g011300	21.8246	-2.7232	1.00196	-2.71788	0.0065702	0.0496719	DOWN	Solyc09g011300.3	Solyc09g011300.3.1	PF00156	PTHR10285 PTHR10285:SF77	EC:2.4.2.9	AT3G53900	uracil phosphoribosyltransferase	Cre11.g467778	(1 of 1) K00761 - uracil phosphoribosyltransferase (upp, UPRT)	LOC_Os05g38170	phosphoribosyl transferase, putative, expressed
Solyc10g081100	42.0404	-2.40689	0.737799	-3.26227	0.00110526	0.0111413	DOWN	Solyc10g081100.3	Solyc10g081100.3.1		PTHR34678 PTHR34678:SF1		AT3G56910	plastid-specific 50S ribosomal protein 5			LOC_Os01g17150	plastid-specific 50S ribosomal protein 5, chloroplast precursor, putative, expressed
Solyc02g081810	219.846	-2.20701	0.407343	-5.41807	6.02457e-08	1.41217e-06	DOWN	Solyc02g081810.4	Solyc02g081810.4.1	PF01472 PF01509 PF08068 PF16198	PTHR23127	EC:5.4.99.25	AT3G57150	homologue of NAP57	Cre03.g172950	TruB family RNA pseudouridine synthase	LOC_Os07g44190	h/ACA ribonucleoprotein complex subunit 4, putative, expressed
Solyc02g093110	33.8471	-2.03254	0.739702	-2.74778	0.00599998	0.0460431	DOWN	Solyc02g093110.3	Solyc02g093110.3.1	PF00179	PTHR24067 PTHR24067:SF111	EC:6.3.2.19	AT3G57870	sumo conjugation enzyme 1	Cre02.g142000	E2 Ubiquitin conjugating enzyme	LOC_Os03g03130	ubiquitin-conjugating enzyme, putative, expressed
Solyc10g007350	103.531	-3.83881	0.693881	-5.53238	3.15908e-08	7.65932e-07	DOWN	Solyc10g007350.4	Solyc10g007350.4.1	PF01381 PF08523	PTHR10245 PTHR10245:SF23		AT3G58680	multiprotein bridging factor 1B	Cre02.g108450	Flagellar Associated Protein 280, transcriptional coactivator-like	LOC_Os08g27850	endothelial differentiation-related factor 1, putative, expressed
Solyc04g014390	36.0156	-2.44106	0.837696	-2.91402	0.00356803	0.0299055	DOWN	Solyc04g014390.3	Solyc04g014390.3.1	PF05047	PTHR21396		AT3G59650	mitochondrial ribosomal protein L51/S25/CI-B8 family protein	Cre06.g270650	Putative mitochondrial ribosomal protein L43	LOC_Os03g10930	ribosomal protein L51, putative, expressed
Solyc11g072260	29.3494	-2.74324	0.905054	-3.03102	0.00243728	0.0220635	DOWN	Solyc11g072260.2	Solyc11g072260.2.1	PF00312 PF08069	PTHR11885		AT4G00100	ribosomal protein S13A	Cre07.g331900	Cytosolic 80S ribosomal protein S13	LOC_Os08g02410	40S ribosomal protein S13, putative, expressed
Solyc01g094290	37.5912	-2.19886	0.727317	-3.02325	0.00250073	0.0225204	DOWN	Solyc01g094290.3	Solyc01g094290.3.1	PF00999 PF02254	PTHR16254 PTHR16254:SF13		AT4G00630	K+ efflux antiporter 2	Cre04.g220200	(1 of 1) PTHR16254:SF13 - K(+) EFFLUX ANTIPORTER 1, CHLOROPLASTIC-RELATED	LOC_Os04g58620	potasium efflux antiporter protein, putative, expressed
Solyc10g017530	34.6112	-2.33368	0.752521	-3.10114	0.00192774	0.0181441	DOWN	Solyc10g017530.3	Solyc10g017530.3.1	PF00270 PF00271	PTHR24031 PTHR24031:SF254	EC:3.6.4.13	AT4G00660	RNAhelicase-like 8	Cre04.g223850	Cytoplasmic DExD/H-box RNA helicase	LOC_Os02g42860	DEAD-box ATP-dependent RNA helicase, putative, expressed
Solyc06g009140	127.039	-2.15653	0.455828	-4.73102	2.23392e-06	4.12203e-05	DOWN	Solyc06g009140.3	Solyc06g009140.3.1	PF03242	PTHR33509 PTHR33509:SF5		AT4G02380	senescence-associated gene 21			LOC_Os01g21250	late embryogenesis abundant protein, putative, expressed
Solyc07g053180	26.1913	-2.9991	1.00941	-2.97114	0.00296695	0.025411	DOWN	Solyc07g053180.3	Solyc07g053180.3.1	PF13855	PTHR24365 PTHR24365:SF368		AT4G03260	Outer arm dynein light chain 1 protein			LOC_Os07g01550	leucine rich repeat domain containing protein, putative, expressed
Solyc12g005630	53.746	-2.03243	0.600269	-3.38587	0.000709537	0.00752386	DOWN	Solyc12g005630.2	Solyc12g005630.2.1	PF00355 PF08802	PTHR10134 PTHR10134:SF5	EC:1.10.9.1	AT4G03280	photosynthetic electron transfer C	Cre11.g467689	Chloroplast cytochrome b6f Rieske iron-sulfur center subunit	LOC_Os07g37030	cytochrome b6-f complex iron-sulfur subunit, chloroplast precursor, putative, expressed
Solyc10g006480	10.5897	-4.90017	1.64365	-2.98127	0.00287055	0.0247585	DOWN	Solyc10g006480.2	Solyc10g006480.2.1	PF11976	PTHR10666 PTHR10666:SF150		AT4G05320	polyubiquitin 10			LOC_Os02g06640	ubiquitin family protein, putative, expressed
Solyc04g074050	14.0761	-5.3068	1.70163	-3.11865	0.0018168	0.0171825	DOWN	Solyc04g074050.4	Solyc04g074050.4.1	PF00069 PF00560 PF08263 PF13855	PTHR27000 PTHR27000:SF196	EC:2.7.11.1	AT4G08850	Leucine-rich repeat receptor-like protein kinase family protein	Cre12.g511950	(1 of 6) PF08263 - Leucine rich repeat N-terminal domain (LRRNT_2)
Solyc01g091170	9.15578	-4.68854	1.67982	-2.7911	0.005253	0.0413737	DOWN	Solyc01g091170.3	Solyc01g091170.3.1	PF00491	PTHR11358 PTHR11358:SF32	EC:3.5.3.1	AT4G08900	arginase			LOC_Os04g01590	arginase, putative, expressed
Solyc04g074640	44.965	-3.41748	0.839683	-4.06996	4.70208e-05	0.000672568	DOWN	Solyc04g074640.4	Solyc04g074640.4.1	PF00141	PTHR31356 PTHR31356:SF6	EC:1.11.1.11	AT4G09010	ascorbate peroxidase 4	Cre05.g233900	Ascorbate peroxidase	LOC_Os04g51300	peroxidase precursor, putative, expressed
Solyc11g040370	9.05718	-4.67136	1.70497	-2.73984	0.00614684	0.0470889	DOWN	Solyc11g040370.2	Solyc11g040370.2.1	PF00013	PTHR10288 PTHR10288:SF145		AT4G10070	KH domain-containing protein	Cre02.g144500	(1 of 5) PTHR10288 - KH DOMAIN CONTAINING RNA BINDING PROTEIN	LOC_Os08g01930	KH domain-containing protein, putative, expressed
Solyc08g008530	10.1923	-4.84145	1.6922	-2.86105	0.00422242	0.0345913	DOWN	Solyc08g008530.1	Solyc08g008530.1.1	PF03328	PTHR30502 PTHR30502:SF0	EC:4.1.2.53	AT4G10750	Phosphoenolpyruvate carboxylase family protein	Cre01.g015550	2-dehydro-3-deoxyglucarate aldolase	LOC_Os09g36030	4-hydroxy-2-oxovalerate aldolase, putative, expressed
Solyc08g079280	31.9978	-2.20036	0.774182	-2.84217	0.00448075	0.0363736	DOWN	Solyc08g079280.3	Solyc08g079280.3.1	PF00067	PTHR24298 PTHR24298:SF114		AT4G12320	cytochrome P450, family 706, subfamily A, polypeptide 6	Cre03.g166900	Cytochrome P450, CYP4 superfamily	LOC_Os08g43440	cytochrome P450, putative, expressed
Solyc06g082840	49.6943	-2.68842	0.693956	-3.87405	0.00010704	0.00142885	DOWN	Solyc06g082840.4	Solyc06g082840.4.1		PTHR23172		AT4G12780	Chaperone DnaJ-domain superfamily protein			LOC_Os12g36180	auxilin, putative, expressed
Solyc09g090520	68.4469	-4.07908	0.822038	-4.96216	6.97147e-07	1.39117e-05	DOWN	Solyc09g090520.3	Solyc09g090520.3.1	PF00076	PTHR24012 PTHR24012:SF308		AT4G14300	RNA-binding (RRM/RBD/RNP motifs) family protein	Cre12.g560300	(1 of 1) PTHR24012:SF318 - RNA-BINDING (RRM/RBD/RNP MOTIFS) FAMILY PROTEIN	LOC_Os10g33230	RNA recognition motif containing protein, putative, expressed
Solyc02g078260	9.07484	-4.67461	1.69594	-2.75635	0.005845	0.0450585	DOWN	Solyc02g078260.3	Solyc02g078260.3.1	PF00562 PF04560 PF04561 PF04563 PF04565 PF04566 PF04567	PTHR20856 PTHR20856:SF7	EC:2.7.7.6	AT4G21710	DNA-directed RNA polymerase family protein	Cre02.g075150	DNA-directed RNA polymerase II, 135 kDa polypeptide
Solyc01g099670	70.2493	-3.04079	0.652645	-4.65918	3.17467e-06	5.72844e-05	DOWN	Solyc01g099670.3	Solyc01g099670.3.1	PF03501	PTHR12146 PTHR12146:SF7		AT4G25740	RNA binding Plectin/S10 domain-containing protein	Cre09.g411100	Cytosolic 80S ribosomal protein S10	LOC_Os04g35090	40S ribosomal protein S10, putative, expressed
Solyc04g063210	22.8431	-4.51457	1.52303	-2.96421	0.00303461	0.0258774	DOWN	Solyc04g063210.3	Solyc04g063210.3.1	PF13578	PTHR10509 PTHR10509:SF29	EC:2.1.1.104	AT4G26220	S-adenosyl-L-methionine-dependent methyltransferases superfamily protein
Solyc10g005400	23.4246	-3.46043	1.16679	-2.96576	0.0030194	0.0257926	DOWN	Solyc10g005400.3	Solyc10g005400.3.1	PF05153	PTHR12588 PTHR12588:SF1	EC:1.13.99.1	AT4G26260	myo-inositol oxygenase 4			LOC_Os06g36560	inositol oxygenase, putative, expressed
Solyc03g082720	21.0678	-3.33717	1.18983	-2.80474	0.00503569	0.0401462	DOWN	Solyc03g082720.3	Solyc03g082720.3.1	PF03226	PTHR13848 PTHR13848:SF11		AT4G27740	Yippee family putative zinc-binding protein
Solyc07g005050	71.0179	-2.85224	0.613102	-4.65214	3.28501e-06	5.90578e-05	DOWN	Solyc07g005050.3	Solyc07g005050.3.1	PF00832	PTHR19970		AT4G31985	Ribosomal protein L39 family protein			LOC_Os02g55370	60S ribosomal protein L39, putative, expressed
Solyc08g063080	29.2713	-2.33412	0.821963	-2.83968	0.00451583	0.0365973	DOWN	Solyc08g063080.3	Solyc08g063080.3.1	PF01370	PTHR10366 PTHR10366:SF337	EC:3.13.1.1	AT4G33030	sulfoquinovosyldiacylglycerol 1	Cre16.g656400	UDP-sulfoquinovose synthase	LOC_Os05g32140	NAD dependent epimerase/dehydratase family protein, putative, expressed
Solyc01g107820	60.482	-2.80006	0.766962	-3.65085	0.000261373	0.00316104	DOWN	Solyc01g107820.2	Solyc01g107820.2.1	PF00201	PTHR11926 PTHR11926:SF152	EC:2.4.1.185	AT4G34135	UDP-glucosyltransferase 73B2	Cre07.g322884	(1 of 1) PTHR11926//PTHR11926:SF16 - GLUCOSYL/GLUCURONOSYL TRANSFERASES // PROTEIN UGT-61-RELATED
Solyc01g107590	27.5337	-4.7768	1.52693	-3.12837	0.00175782	0.0166568	DOWN	Solyc01g107590.3	Solyc01g107590.3.1	PF00107 PF08240	PTHR11695 PTHR11695:SF574	EC:1.1.1.195	AT4G34230	cinnamyl alcohol dehydrogenase 5			LOC_Os02g09490	dehydrogenase, putative, expressed
Solyc01g111660	106.254	-3.00547	0.647158	-4.6441	3.41567e-06	6.11824e-05	DOWN	Solyc01g111660.4	Solyc01g111660.4.1	PF00230	PTHR19139 PTHR19139:SF152		AT4G35100	plasma membrane intrinsic protein 3
Solyc02g083340	23.6015	-2.85517	0.997917	-2.86113	0.0042214	0.0345913	DOWN	Solyc02g083340.4	Solyc02g083340.4.1	PF00168 PF00614 PF12357	PTHR18896 PTHR18896:SF60	EC:3.1.4.4	AT4G35790	phospholipase D delta
Solyc02g093530	15.3391	-5.43309	1.60178	-3.3919	0.000694088	0.00739203	DOWN	Solyc02g093530.4	Solyc02g093530.4.1	PF00025	PTHR24073 PTHR24073:SF597	EC:3.6.5.2	AT4G35860	GTP-binding 2	Cre09.g390763	Rab-like GTP-Binding Flagellar Associated Protein 354
Solyc02g061980	14.2688	-5.32877	1.60989	-3.31002	0.000932878	0.00959112	DOWN	Solyc02g061980.3	Solyc02g061980.3.1	PF05383	PTHR22792 PTHR22792:SF59		AT4G35890	winged-helix DNA-binding transcription factor family protein			LOC_Os03g06070	la domain containing protein, putative, expressed
Solyc02g084570	11.7438	-5.05408	1.66597	-3.03372	0.00241562	0.0219353	DOWN	Solyc02g084570.4	Solyc02g084570.4.1	PF00067	PTHR24298 PTHR24298:SF60		AT4G36220	ferulic acid 5-hydroxylase 1	Cre03.g166900	Cytochrome P450, CYP4 superfamily	LOC_Os10g36848	cytochrome P450, putative, expressed
Solyc02g090820	14.9166	-5.39368	1.59726	-3.37683	0.000733276	0.00775042	DOWN	Solyc02g090820.3	Solyc02g090820.3.1	PF00447	PTHR10015 PTHR10015:SF166		AT4G36990	heat shock factor 4			LOC_Os09g28354	CPuORF39 - conserved peptide uORF-containing transcript, expressed
Solyc02g065370	9.55469	-4.75335	1.66252	-2.85913	0.0042481	0.0347146	DOWN	Solyc02g065370.3	Solyc02g065370.3.1		PTHR36387		AT4G37090				LOC_Os02g09380	expressed protein
Solyc02g064680	46.4417	-3.48008	0.843131	-4.12756	3.66628e-05	0.000546515	DOWN	Solyc02g064680.4	Solyc02g064680.4.1	PF00122 PF00689 PF00690 PF12515 PF12710	PTHR24093 PTHR24093:SF262	EC:3.6.3.8	AT4G37640	calcium ATPase 2	Cre12.g505350	Flagellar Associated Protein 10
Solyc01g111200	23.0686	-2.79201	1.00274	-2.78439	0.00536281	0.0420359	DOWN	Solyc01g111200.3	Solyc01g111200.3.1	PF06273	PTHR32091 PTHR32091:SF0		AT4G38710	glycine-rich protein			LOC_Os02g24330	eukaryotic translation initiation factor 4B, putative, expressed
Solyc12g056580	74.1691	-2.29527	0.546602	-4.19915	2.67918e-05	0.000407618	DOWN	Solyc12g056580.2	Solyc12g056580.2.1	PF13632 PF14569	PTHR13301 PTHR13301:SF43	EC:2.4.1.12 EC:2.4.1.29	AT4G39350	cellulose synthase A2
Solyc09g009940	36.768	-2.14787	0.709518	-3.02722	0.00246814	0.0222751	DOWN	Solyc09g009940.3	Solyc09g009940.3.1	PF01656 PF02881 PF02978	PTHR11564 PTHR11564:SF19	EC:3.6.5.4	AT5G03940	chloroplast signal recognition particle 54 kDa subunit	Cre11.g479750	Similar to Chloroplast SRP54	LOC_Os11g05556	signal recognition particle 54 kDa protein, putative, expressed
Solyc11g065620	28.0994	-2.30096	0.830269	-2.77134	0.00558265	0.0434463	DOWN	Solyc11g065620.2	Solyc11g065620.2.1	PF01077 PF03460	PTHR11493 PTHR11493:SF48	EC:1.8.7.1	AT5G04590	sulfite reductase	Cre16.g693202	(1 of 1) K00392 - sulfite reductase (ferredoxin) (sir)	LOC_Os05g42350	ferredoxin--nitrite reductase, putative, expressed
Solyc03g095220	46.8066	-4.52998	1.11438	-4.06503	4.80259e-05	0.000683951	DOWN	Solyc03g095220.3	Solyc03g095220.3.1	PF01926	PTHR10903	EC:3.6.5.2	AT5G05000	translocon at the outer envelope membrane of chloroplasts 34	Cre06.g252200	chloroplast outer envelope protein	LOC_Os03g13730	translocase of chloroplast 34, putative, expressed
Solyc01g006900	39.6225	-2.60283	0.844188	-3.08324	0.00204763	0.0191464	DOWN	Solyc01g006900.3	Solyc01g006900.3.1	PF02221	PTHR11306 PTHR11306:SF0		AT5G06480	Immunoglobulin E-set superfamily protein	Cre02.g095098	(1 of 1) PTHR11306//PTHR11306:SF0 - NIEMANN PICK TYPE C2 PROTEIN NPC2-RELATED // EPIDIDYMAL SECRETORY PROTEIN E1	LOC_Os03g57420	ML domain protein, putative, expressed
Solyc10g081610	27.5089	-3.07879	1.0073	-3.05649	0.00223947	0.0206225	DOWN	Solyc10g081610.2	Solyc10g081610.2.1	PF00917 PF12436 PF13423 PF14533	PTHR24006 PTHR24006:SF445	EC:3.4.19.12	AT5G06600	ubiquitin-specific protease 12	Cre07.g336200	(1 of 1) K11838 - ubiquitin carboxyl-terminal hydrolase 7 (USP7, UBP15)	LOC_Os12g30540	ubiquitin carboxyl-terminal hydrolase, putative, expressed
Solyc12g038980	62.6913	-3.06772	0.699882	-4.38319	1.16954e-05	0.000190036	DOWN	Solyc12g038980.2	Solyc12g038980.2.1	PF01248	PTHR23105 PTHR23105:SF61		AT5G08180	Ribosomal protein L7Ae/L30e/S12e/Gadd45 family protein	Cre16.g690500	Nucleolar protein, Small subunit of H/ACA snoRNPs	LOC_Os06g16290	ribosomal protein L7Ae, putative, expressed
Solyc04g007550	35.6045	-2.65487	0.819329	-3.2403	0.00119402	0.01195	DOWN	Solyc04g007550.4	Solyc04g007550.4.1	PF00006 PF00306 PF02874 PF11421	PTHR15184 PTHR15184:SF45	EC:3.6.3.14	AT5G08670	ATP synthase alpha/beta family protein	Cre17.g698000	Mitochondrial F1F0 ATP synthase, beta subunit	LOC_Os01g49190	ATP synthase, putative, expressed
Solyc01g106430	40.2852	-2.08136	0.675386	-3.08173	0.00205804	0.0191862	DOWN	Solyc01g106430.3	Solyc01g106430.3.1	PF00719	PTHR10286 PTHR10286:SF3	EC:3.6.1.1	AT5G09650	pyrophosphorylase 6	Cre10.g424100	Inorganic pyrophosphatase	LOC_Os02g52940	soluble inorganic pyrophosphatase, putative, expressed
Solyc04g078325	10.5411	-4.89599	1.64921	-2.96869	0.0029907	0.0255916	DOWN	Solyc04g078325.1	Solyc04g078325.1.1	PF00067	PTHR24298 PTHR24298:SF147	EC:1.14.13.89	AT5G10600	cytochrome P450, family 81, subfamily K, polypeptide 2	Cre03.g166900	Cytochrome P450, CYP4 superfamily
Solyc11g039840	56.7281	-3.15336	0.727618	-4.33381	1.46551e-05	0.000233481	DOWN	Solyc11g039840.2	Solyc11g039840.2.1	PF00355 PF02921	PTHR10134 PTHR10134:SF1	EC:1.10.2.2	AT5G13430	Ubiquinol-cytochrome C reductase iron-sulfur subunit	Cre01.g051900	Rieske iron-sulfur protein of mitochondrial ubiquinol-cytochrome c reductase	LOC_Os02g32120	cytochrome b-c1 complex subunit Rieske, mitochondrial precursor, putative, expressed
Solyc02g087340	40.871	-2.33419	0.700388	-3.33271	0.000860031	0.00894542	DOWN	Solyc02g087340.3	Solyc02g087340.3.1	PF05542	PTHR33598 PTHR33598:SF1		AT5G14970	(1 of 8) PF05542 - Protein of unknown function (DUF760) (DUF760)
Solyc02g088390	10.7369	-4.91934	1.64418	-2.99197	0.00277187	0.0241841	DOWN	Solyc02g088390.4	Solyc02g088390.4.1	PF02298	PTHR33021 PTHR33021:SF63		AT5G15350	early nodulin-like protein 17	Cre14.g629050	(1 of 1) PF02298 - Plastocyanin-like domain (Cu_bind_like)	LOC_Os03g55120	plastocyanin-like domain containing protein, putative, expressed
Solyc02g062740	8.50353	-4.58487	1.68487	-2.72121	0.00650436	0.0492882	DOWN	Solyc02g062740.3	Solyc02g062740.3.1	PF00145	PTHR23068 PTHR23068:SF12	EC:2.1.1.37	AT5G15380	domains rearranged methylase 1			LOC_Os03g02010	DNA methyltransferase protein, putative, expressed
Solyc06g060720	9.64596	-4.76721	1.66121	-2.86972	0.00410838	0.0338268	DOWN	Solyc06g060720.3	Solyc06g060720.3.1	PF04614	PTHR12774		AT5G17550	peroxin 19-2			LOC_Os02g44220	peroxisomal biogenesis factor 19, putative, expressed
Solyc10g081510	86.4985	-3.36226	0.63285	-5.31288	1.07903e-07	2.46442e-06	DOWN	Solyc10g081510.2	Solyc10g081510.2.1	PF01717 PF08267	PTHR30519 PTHR30519:SF0	EC:2.1.1.14	AT5G17920	Cobalamin-independent synthase family protein	Cre03.g180750	Cobalamin-dependent methionine synthase	LOC_Os12g42876	5-methyltetrahydropteroyltriglutamate--homocysteine methyltransferase, putative, expressed
Solyc03g114470	28.4042	-2.28088	0.833457	-2.73665	0.00620675	0.0474736	DOWN	Solyc03g114470.2	Solyc03g114470.2.1	PF11833	PTHR33372 PTHR33372:SF3		AT5G23040	Protein of unknown function (DUF3353)	Cre12.g510850	expressed protein Conserved in the Green Lineage	LOC_Os09g21250	expressed protein
Solyc07g007120	24.7219	-4.61275	1.56129	-2.95444	0.00313233	0.0265949	DOWN	Solyc07g007120.3	Solyc07g007120.3.1	PF03789 PF03790 PF03791 PF05920	PTHR11850 PTHR11850:SF122		AT5G25220	KNOTTED1-like homeobox gene 3	Cre08.g375400	Gamete-specific homeodomain protein	LOC_Os08g19650	homeobox protein knotted-1, putative, expressed
Solyc08g042050	172.663	-2.03795	0.455156	-4.47749	7.55273e-06	0.000126715	DOWN	Solyc08g042050.3	Solyc08g042050.3.1	PF00098 PF00271 PF04851 PF08152	PTHR24031 PTHR24031:SF155	EC:3.6.4.13	AT5G26742	DEAD box RNA helicase (RH3)	Cre17.g727700	DEAD box ATP-dependent RNA helicase	LOC_Os03g61220	DEAD-box ATP-dependent RNA helicase 3, putative, expressed
Solyc09g090580	12.7112	-5.16371	1.61494	-3.19746	0.00138643	0.0135301	DOWN	Solyc09g090580.3	Solyc09g090580.3.1	PF01652	PTHR11960 PTHR11960:SF12		AT5G35620	Eukaryotic initiation factor 4E protein	Cre03.g199900	Eukaryotic translation initiation factor 4E	LOC_Os10g32970	eukaryotic translation initiation factor, putative, expressed
Solyc01g080280	695.969	-2.20255	0.311641	-7.0676	1.57633e-12	5.78461e-11	DOWN	Solyc01g080280.3	Solyc01g080280.3.1	PF00120 PF03951	PTHR20852 PTHR20852:SF53	EC:6.3.1.2	AT5G35630	glutamine synthetase 2	Cre02.g113200	Glutamine synthetase	LOC_Os04g56400	glutamine synthetase, catalytic domain containing protein, expressed
Solyc02g063150	2735.32	-3.08039	0.259886	-11.8529	2.07923e-32	2.48442e-30	DOWN	Solyc02g063150.3	Solyc02g063150.3.1	PF00101 PF12338	PTHR31262 PTHR31262:SF4	EC:4.1.1.39	AT5G38430	Ribulose bisphosphate carboxylase (small chain) family protein	Cre02.g120150	ribulose-1,5-bisphosphate carboxylase/oxygenase small subunit 2	LOC_Os12g19381	ribulose bisphosphate carboxylase small chain, chloroplast precursor, putative, expressed
Solyc03g034220	8549.68	-2.12196	0.259506	-8.17695	2.91124e-16	1.39825e-14	DOWN	Solyc03g034220.3	Solyc03g034220.3.1	PF00101 PF12338	PTHR31262 PTHR31262:SF4	EC:4.1.1.39	AT5G38430	Ribulose bisphosphate carboxylase (small chain) family protein	Cre02.g120150	ribulose-1,5-bisphosphate carboxylase/oxygenase small subunit 2	LOC_Os12g19381	ribulose bisphosphate carboxylase small chain, chloroplast precursor, putative, expressed
Solyc05g007250	34.7848	-2.06661	0.736309	-2.80671	0.00500506	0.0399671	DOWN	Solyc05g007250.3	Solyc05g007250.3.1	PF00163 PF01479	PTHR11831 PTHR11831:SF13		AT5G39850	Ribosomal protein S4	Cre08.g359750	Cytosolic 80S ribosomal protein S9	LOC_Os03g05980	40S ribosomal protein S9-2, putative, expressed
Solyc02g093370	40.9126	-2.10496	0.698122	-3.01517	0.00256834	0.0230234	DOWN	Solyc02g093370.2	Solyc02g093370.2.1	PF06999	PTHR31902 PTHR31902:SF5		AT5G40510	Sucrase/ferredoxin-like family protein
Solyc02g093860	17.44	-5.61958	1.57758	-3.56214	0.000367844	0.00430602	DOWN	Solyc02g093860.3	Solyc02g093860.3.1	PF01490	PTHR22950 PTHR22950:SF235		AT5G40780	lysine histidine transporter 1			LOC_Os08g03350	amino acid transporter, putative, expressed
Solyc03g082920	20.7881	-4.36987	1.56693	-2.78881	0.00529019	0.0416332	DOWN	Solyc03g082920.4	Solyc03g082920.4.1	PF00012	PTHR19375 PTHR19375:SF228		AT5G42020	Heat shock protein 70 (Hsp 70) family protein	Cre02.g080700	Endoplasmic reticulum associated Hsp70 protein	LOC_Os02g02410	DnaK family protein, putative, expressed
Solyc11g042930	401.542	-2.62284	0.348526	-7.52552	5.25108e-14	2.11729e-12	DOWN	Solyc11g042930.2	Solyc11g042930.2.1	PF01466 PF03931	PTHR11165 PTHR11165:SF65		AT5G42190	E3 ubiquitin ligase SCF complex subunit SKP1/ASK1 family protein	Cre12.g501200	E3 ubiquitin ligase	LOC_Os11g26910	SKP1-like protein 1B, putative, expressed
Solyc08g076920	13.5783	-5.25998	1.60559	-3.27604	0.00105275	0.010689	DOWN	Solyc08g076920.3	Solyc08g076920.3.1	PF01412	PTHR23180 PTHR23180:SF275		AT5G46750	ARF-GAP domain 9	Cre17.g715350	(1 of 1) K12493 - ADP-ribosylation factor GTPase-activating protein 2/3 (ARFGAP2_3)	LOC_Os10g42420	GTPase-activating protein, putative, expressed
Solyc05g053670	64.9849	-2.69507	0.619793	-4.34834	1.37174e-05	0.000219613	DOWN	Solyc05g053670.3	Solyc05g053670.3.1	PF00572	PTHR11545 PTHR11545:SF3		AT5G48760	Ribosomal protein L13 family protein	Cre12.g532550	Cytosolic 80S ribosomal protein L13a	LOC_Os03g54890	ribosomal protein L13, putative, expressed
Solyc03g019730	9.58718	-4.75385	1.68605	-2.81952	0.00480959	0.0386582	DOWN	Solyc03g019730.4	Solyc03g019730.4.1	PF00899	PTHR10953		AT5G50680	SUMO activating enzyme 1B	Cre09.g408550	(1 of 1) K10684 - ubiquitin-like 1-activating enzyme E1 A (UBLE1A, SAE1)	LOC_Os11g30410	ThiF family domain containing protein, putative, expressed
Solyc03g093550	25.0077	-3.60597	1.21206	-2.97508	0.0029291	0.025197	DOWN	Solyc03g093550.1	Solyc03g093550.1.1	PF00847	PTHR31677 PTHR31677:SF10		AT5G51190	Integrase-type DNA-binding superfamily protein			LOC_Os10g41330	AP2 domain containing protein, expressed
Solyc03g093560	13.8023	-5.27837	1.71638	-3.07529	0.00210296	0.0195121	DOWN	Solyc03g093560.1	Solyc03g093560.1.1	PF00847	PTHR31677 PTHR31677:SF10		AT5G51190	Integrase-type DNA-binding superfamily protein			LOC_Os10g41330	AP2 domain containing protein, expressed
Solyc11g072340	57.0266	-4.24879	0.948817	-4.47798	7.53517e-06	0.000126637	DOWN	Solyc11g072340.2	Solyc11g072340.2.1	PF00076	PTHR24012		AT5G52040	RNA-binding (RRM/RBD/RNP motifs) family protein	Cre16.g674250	Serine/arginine-rich pre-mRNA splicing factor	LOC_Os02g03040	RNA recognition motif containing protein, expressed
Solyc03g007480	29.006	-3.18764	0.975207	-3.26868	0.00108051	0.0109255	DOWN	Solyc03g007480.3	Solyc03g007480.3.1	PF06017	PTHR34969		AT5G53310	myosin heavy chain-related			LOC_Os01g43360	myosin-Ie, putative, expressed
Solyc01g104700	183.219	-2.25748	0.393566	-5.73596	9.69609e-09	2.45484e-07	DOWN	Solyc01g104700.4	Solyc01g104700.4.1	PF00025	PTHR24071 PTHR24071:SF6	EC:4.2.1.17	AT5G55190	RAN GTPase 3	Cre03.g191050	Ran-like small GTPase	LOC_Os05g49890	ras-related protein, putative, expressed
Solyc07g065120	42.1511	-4.38842	1.13537	-3.86519	0.000111001	0.0014777	DOWN	Solyc07g065120.3	Solyc07g065120.3.1	PF03009	PTHR23344 PTHR23344:SF8	EC:3.1.4.46	AT5G55480	SHV3-like 1			LOC_Os04g39610	glycerophosphoryl diester phosphodiesterase family protein, putative, expressed
Solyc12g015880	58.8531	-3.19787	0.752593	-4.24914	2.14596e-05	0.00033112	DOWN	Solyc12g015880.2	Solyc12g015880.2.1	PF00183 PF02518	PTHR11528 PTHR11528:SF49		AT5G56010	heat shock protein 81-3	Cre09.g386750	Heat shock protein 90A	LOC_Os09g30412	heat shock protein, putative, expressed
Solyc07g040950	11.0607	-4.96641	1.65063	-3.0088	0.00262279	0.0231723	DOWN	Solyc07g040950.3	Solyc07g040950.3.1	PF00903	PTHR21366 PTHR21366:SF4	EC:5.1.99.1	AT5G57040	Lactoylglutathione lyase / glyoxalase I family protein	Cre10.g466500	glyoxylase family protein	LOC_Os07g06660	glyoxalase family protein, putative, expressed
Solyc07g009330	166.284	-2.32938	0.453383	-5.13778	2.78002e-07	5.9086e-06	DOWN	Solyc07g009330.4	Solyc07g009330.4.1	PF00428			AT5G57290	60S acidic ribosomal protein family			LOC_Os06g48780	60S acidic ribosomal protein, putative, expressed
Solyc02g079040	12.5846	-5.14829	1.62039	-3.1772	0.00148705	0.0144259	DOWN	Solyc02g079040.3	Solyc02g079040.3.1	PF07887	PTHR31713 PTHR31713:SF2		AT5G57580	Calmodulin-binding protein			LOC_Os02g35470	calmodulin binding protein, putative, expressed
Solyc06g005950	10.9916	-4.9543	1.63677	-3.02688	0.00247096	0.0222751	DOWN	Solyc06g005950.3	Solyc06g005950.3.1	PF01434 PF06480 PF07724	PTHR23076 PTHR23076:SF70		AT5G58870	FTSH protease 9	Cre02.g078966	FtsH-like ATPase/metalloprotease	LOC_Os02g43350	OsFtsH7 FtsH protease, homologue of AtFtsH7, expressed
Solyc03g078000	44.9303	-2.49259	0.73878	-3.37392	0.000741047	0.00780729	DOWN	Solyc03g078000.3	Solyc03g078000.3.1	PF07690	PTHR23500 PTHR23500:SF159		AT5G59250	Major facilitator superfamily protein
Solyc09g015360	9.6961	-4.77075	1.67475	-2.84864	0.00439072	0.0357906	DOWN	Solyc09g015360.4	Solyc09g015360.4.1	PF00226	PTHR24078		AT5G59610	Chaperone DnaJ-domain superfamily protein	Cre07.g316050	Chloroplast DnaJ-like protein	LOC_Os03g60790	heat shock protein DnaJ, putative, expressed
Solyc12g039120	82.966	-2.0272	0.497396	-4.07562	4.58911e-05	0.000658333	DOWN	Solyc12g039120.2	Solyc12g039120.2.1	PF01090	PTHR11710		AT5G61170	Ribosomal protein S19e family protein	Cre02.g106600	Cytosolic 80S ribosomal protein S19	LOC_Os03g31090	40S ribosomal protein S19, putative, expressed
Solyc03g118040	23.0805	-2.81447	1.00736	-2.79392	0.00520731	0.0410799	DOWN	Solyc03g118040.3	Solyc03g118040.3.1	PF00262	PTHR11073 PTHR11073:SF1		AT5G61790	calnexin 1	Cre07.g357900	(1 of 1) K08054 - calnexin (CANX)	LOC_Os04g32950	calreticulin precursor protein, putative, expressed
Solyc01g105710	25.6199	-2.50174	0.904837	-2.76485	0.00569481	0.0441438	DOWN	Solyc01g105710.3	Solyc01g105710.3.1	PF00254	PTHR10516 PTHR10516:SF214	EC:5.2.1.8	AT5G64350	FK506-binding protein 12	Cre13.g586300	Peptidyl-prolyl cis-trans isomerase, FKBP-type, Flagellar Associated	LOC_Os02g52290	peptidyl-prolyl cis-trans isomerase, FKBP-type, putative, expressed
Solyc04g055170	9.61216	-4.75955	1.6644	-2.85963	0.00424135	0.0346884	DOWN	Solyc04g055170.3	Solyc04g055170.3.1	PF00191	PTHR10502 PTHR10502:SF98		AT5G65020	annexin 2			LOC_Os06g11800	annexin, putative, expressed
Solyc02g091580	28.136	-3.13627	0.980118	-3.19989	0.00137481	0.0134569	DOWN	Solyc02g091580.4	Solyc02g091580.4.1	PF01432	PTHR11804 PTHR11804:SF49	EC:3.4.24.70	AT5G65620	Zincin-like metalloproteases family protein	Cre13.g572900	Oligoendopeptidase	LOC_Os02g58340	oligopeptidase, putative, expressed
Solyc01g106280	37.2018	-3.10123	0.875188	-3.5435	0.000394856	0.00459477	DOWN	Solyc01g106280.3	Solyc01g106280.3.1	PF00439 PF17035	PTHR22880 PTHR22880:SF147		AT5G65630	global transcription factor group E7	Cre10.g455500	Global Transcription factor	LOC_Os08g09340	bromodomain containing protein, expressed
Solyc02g038816	32.1288	-3.30598	1.02939	-3.2116	0.00131998	0.0129982	DOWN	Solyc02g038816.1	Solyc02g038816.1.1	PF14259	PTHR13976		AT5G66010	RNA-binding (RRM/RBD/RNP motifs) family protein	Cre17.g741850	Heterogeneous nuclear ribonucleoprotein	LOC_Os11g03890	RNA recognition motif containing protein, putative, expressed
Solyc00g500296	204.655	-2.92252	0.493175	-5.92592	3.10545e-09	8.20139e-08	DOWN	Solyc00g500296.1	Solyc00g500296.1.1	PF00124	PTHR33149 PTHR33149:SF6	EC:1.10.3.9	ATCG00020	photosystem II reaction center protein A			LOC_Os04g16770	photosynthetic reaction center protein, putative, expressed
Solyc01g009447	45.6682	-2.12445	0.710512	-2.99003	0.00278951	0.0243164	DOWN	Solyc01g009447.1	Solyc01g009447.1.1	PF00428	PTHR21141				Cre02.g143050	Acidic ribosomal protein P2
Solyc04g079830	15.9736	-5.49454	1.58583	-3.46476	0.000530702	0.00590888	DOWN	Solyc04g079830.2	Solyc04g079830.2.1	PF05920 PF07526	PTHR11850 PTHR11850:SF114
Solyc05g012580	86.1984	-3.01534	0.609317	-4.94873	7.46995e-07	1.4786e-05	DOWN	Solyc05g012580.1	Solyc05g012580.1.1
Solyc05g054610	16.3841	-5.53454	1.6436	-3.36734	0.000758975	0.00797046	DOWN	Solyc05g054610.1	Solyc05g054610.1.1	PF15511	PTHR10484				Cre06.g274300	Histone H4
Solyc06g061027	48.1421	-2.642	0.762872	-3.46322	0.000533748	0.00592933	DOWN	Solyc06g061027.1	Solyc06g061027.1.1	PF00067	PTHR24282 PTHR24282:SF16	EC:1.3.3.9
Solyc06g072030	53.6566	-2.24055	0.698102	-3.20949	0.0013297	0.0130807	DOWN	Solyc06g072030.1	Solyc06g072030.1.1
Solyc06g073850	65.599	-3.66324	0.837118	-4.37602	1.20868e-05	0.00019607	DOWN	Solyc06g073850.1	Solyc06g073850.1.1		PTHR33264 PTHR33264:SF5
Solyc06g075850	18.7501	-5.72698	1.57611	-3.63361	0.000279481	0.00334763	DOWN	Solyc06g075850.1	Solyc06g075850.1.1	PF15511	PTHR10484				Cre06.g274300	Histone H4
Solyc06g075960	15.8453	-5.4863	1.64421	-3.33674	0.000847675	0.00882627	DOWN	Solyc06g075960.1	Solyc06g075960.1.1	PF15511	PTHR10484				Cre06.g274300	Histone H4
Solyc08g062690	9.98326	-4.81094	1.71877	-2.79907	0.00512505	0.040708	DOWN	Solyc08g062690.2	Solyc08g062690.2.1
Solyc10g017890	4041.53	-5.3669	0.55416	-9.68476	3.50039e-22	2.61807e-20	DOWN	Solyc10g017890.1	Solyc10g017890.1.1	PF00223	PTHR30128 PTHR30128:SF8	EC:1.97.1.12
Solyc10g051373	175.14	-3.11305	0.489674	-6.35739	2.05206e-10	6.1299e-09	DOWN	Solyc10g051373.1	Solyc10g051373.1.1	PF00076	PTHR24012				Cre09.g392350	glycine-rich RNA-binding protein
Solyc11g021270	13.5946	-5.25773	1.63586	-3.21404	0.00130881	0.0129011	DOWN	Solyc11g021270.1	Solyc11g021270.1.1		PTHR33163 PTHR33163:SF8
Solyc01g010180	282.641	-2.31896	0.351499	-6.59734	4.18597e-11	1.35808e-09	DOWN	Solyc01g010180.3	Solyc01g010180.3.1
Solyc01g074030	34.1661	-2.97965	0.883796	-3.37143	0.000747801	0.00786154	DOWN	Solyc01g074030.3	Solyc01g074030.3.1	PF00232	PTHR10353 PTHR10353:SF37	EC:3.2.1.149 EC:3.2.1.21			Cre03.g171050	Glycosyl hydrolase
Solyc01g081570	67.4996	-2.27606	0.566465	-4.018	5.86944e-05	0.00083467	DOWN	Solyc01g081570.3	Solyc01g081570.3.1	PF03080 PF14365	PTHR31589 PTHR31589:SF24
Solyc01g094470	28.8468	-3.82814	1.15974	-3.30087	0.000963839	0.00988869	DOWN	Solyc01g094470.4	Solyc01g094470.4.1
Solyc01g099630	31.1375	-3.92692	1.14943	-3.41639	0.000634574	0.00690073	DOWN	Solyc01g099630.4	Solyc01g099630.4.1	PF00722 PF06955	PTHR31062 PTHR31062:SF15	EC:2.4.1.207
Solyc02g071020	3133.56	-2.03909	0.261085	-7.81007	5.71552e-15	2.51124e-13	DOWN	Solyc02g071020.3	Solyc02g071020.3.1
Solyc02g072130	41.9701	-5.41811	1.48896	-3.63886	0.000273852	0.00329227	DOWN	Solyc02g072130.3	Solyc02g072130.3.1	PF00344 PF10559	PTHR10906				Cre03.g171350	SEC61-alpha subunit of ER-translocon
Solyc03g032130	26.1841	-6.2095	1.86442	-3.33053	0.000866794	0.00899666	DOWN	Solyc03g032130.4	Solyc03g032130.4.1
Solyc03g095730	25.3197	-2.98835	1.01075	-2.95657	0.00311081	0.0264581	DOWN	Solyc03g095730.4	Solyc03g095730.4.1								LOC_Os07g48244	ubiquinol-cytochrome c reductase complex 6.7 kDa protein, putative, expressed
Solyc03g096290	23.9696	-3.53885	1.18797	-2.9789	0.00289284	0.0249069	DOWN	Solyc03g096290.3	Solyc03g096290.3.1	PF00230	PTHR19139 PTHR19139:SF146
Solyc04g007070	23.8651	-2.86982	0.995891	-2.88166	0.00395583	0.0327082	DOWN	Solyc04g007070.3	Solyc04g007070.3.1	PF00931	PTHR23155 PTHR23155:SF619
Solyc04g049380	30.1299	-2.78921	0.996614	-2.79869	0.00513108	0.040708	DOWN	Solyc04g049380.4	Solyc04g049380.4.1	PF03109 PF14111	PTHR10566 PTHR10566:SF44	EC:3.6.3.46
Solyc05g010670	43.0999	-2.42623	0.69857	-3.47314	0.000514403	0.00575356	DOWN	Solyc05g010670.3	Solyc05g010670.3.1	PF00183	PTHR11528 PTHR11528:SF41
Solyc05g049990	9.60915	-4.76192	1.66278	-2.86383	0.00418548	0.034375	DOWN	Solyc05g049990.4	Solyc05g049990.4.1		PTHR22814 PTHR22814:SF77
Solyc05g050120	119.651	-3.36886	0.577368	-5.83485	5.38401e-09	1.38458e-07	DOWN	Solyc05g050120.3	Solyc05g050120.3.1	PF00390 PF03949	PTHR23406 PTHR23406:SF11	EC:1.1.1.40			Cre06.g251400	NADP-dependent malic enzyme
Solyc06g005940	22.7491	-3.4574	1.17518	-2.94201	0.00326086	0.0275906	DOWN	Solyc06g005940.3	Solyc06g005940.3.1	PF00085 PF13848	PTHR18929 PTHR18929:SF109	EC:5.3.4.1					LOC_Os11g09280	OsPDIL1-1 protein disulfide isomerase PDIL1-1, expressed
Solyc06g016750	20.8438	-5.8762	1.56451	-3.75593	0.0001727	0.00220614	DOWN	Solyc06g016750.3	Solyc06g016750.3.1	PF00808	PTHR10252 PTHR10252:SF44						LOC_Os03g63530	histone-like transcription factor and archaeal histone, putative, expressed
Solyc06g075830	29.2177	-3.8289	1.15443	-3.31669	0.000910898	0.00938483	DOWN	Solyc06g075830.2	Solyc06g075830.2.1	PF15511	PTHR10484				Cre06.g274300	Histone H4
Solyc06g076020	26.8905	-3.08503	1.0006	-3.08319	0.00204791	0.0191464	DOWN	Solyc06g076020.3	Solyc06g076020.3.1	PF00012	PTHR19375 PTHR19375:SF174				Cre08.g372100	Heat shock protein 70A
Solyc07g007500	28.4291	-3.78029	1.19419	-3.16556	0.00154783	0.0149268	DOWN	Solyc07g007500.3	Solyc07g007500.3.1		PTHR35711	EC:3.4.19.12 EC:3.4.22.69
Solyc07g008340	26.4518	-3.0175	0.986118	-3.05998	0.0022135	0.0204217	DOWN	Solyc07g008340.4	Solyc07g008340.4.1	PF00005 PF00037 PF04068	PTHR19248	EC:3.6.3.29			Cre09.g409350	Fe-S ABC transporter
Solyc07g043390	77.8681	-2.67255	0.588166	-4.54387	5.5232e-06	9.56119e-05	DOWN	Solyc07g043390.4	Solyc07g043390.4.1	PF03552	PTHR13301 PTHR13301:SF62	EC:2.4.1.12
Solyc07g043460	25.5752	-3.6232	1.26272	-2.86936	0.00411302	0.0338365	DOWN	Solyc07g043460.3	Solyc07g043460.3.1	PF00067	PTHR24282 PTHR24282:SF16	EC:1.3.3.9
Solyc07g064130	51.1327	-5.7006	1.52041	-3.74937	0.000177276	0.00223546	DOWN	Solyc07g064130.2	Solyc07g064130.2.1	PF11976	PTHR10666 PTHR10666:SF150
Solyc07g064600	20.6556	-3.30616	1.18913	-2.78031	0.00543069	0.0424578	DOWN	Solyc07g064600.3	Solyc07g064600.3.1	PF01042	PTHR11803 PTHR11803:SF13	EC:3.5.99.10			Cre16.g669650	(1 of 2) 3.5.99.10 - 2-iminobutanoate/2-iminopropanoate deaminase / Enamine/imine deaminase
Solyc07g064610	39.4222	-2.04428	0.740133	-2.76204	0.00574416	0.0444209	DOWN	Solyc07g064610.3	Solyc07g064610.3.1	PF00069 PF13499	PTHR24349 PTHR24349:SF89	EC:2.7.11.1			Cre19.g750597	Conserved Serine/Threonine Protein Kinase
Solyc08g023660	16.6551	-5.55669	1.59534	-3.48308	0.000495673	0.00557813	DOWN	Solyc08g023660.3	Solyc08g023660.3.1	PF00407	PTHR31338 PTHR31338:SF16
Solyc08g062910	78.9926	-3.43698	0.676135	-5.08327	3.70991e-07	7.70121e-06	DOWN	Solyc08g062910.4	Solyc08g062910.4.1	PF00009 PF00679 PF03144 PF03764 PF14492	PTHR23115 PTHR23115:SF136	EC:3.6.5.3			Cre12.g516200	Ribosomal protein S5/Elongation Factor G/III/V family protein
Solyc08g082190	1319.64	-2.44087	0.37088	-6.58128	4.66411e-11	1.50016e-09	DOWN	Solyc08g082190.3	Solyc08g082190.3.1
Solyc09g061840	11.4553	-5.01595	1.63547	-3.06699	0.00216228	0.0200057	DOWN	Solyc09g061840.4	Solyc09g061840.4.1	PF00108 PF02803	PTHR18919 PTHR18919:SF93	EC:2.3.1.16			Cre17.g723650	Acetyl-CoA acyltransferase	LOC_Os10g31950	3-ketoacyl-CoA thiolase, peroxisomal precursor, putative, expressed
Solyc09g098510	30.9041	-2.42592	0.841672	-2.88226	0.00394828	0.0326733	DOWN	Solyc09g098510.3	Solyc09g098510.3.1	PF04554
Solyc10g079320	13.1825	-5.21197	1.77517	-2.93603	0.00332442	0.0280798	DOWN	Solyc10g079320.3	Solyc10g079320.3.1	PF00201	PTHR11926 PTHR11926:SF276	EC:2.4.1.203					LOC_Os04g47770	cis-zeatin O-glucosyltransferase, putative, expressed
Solyc10g081570	111.885	-5.24625	0.963126	-5.44711	5.11956e-08	1.20581e-06	DOWN	Solyc10g081570.3	Solyc10g081570.3.1
Solyc11g040300	12.9012	-5.18151	1.66381	-3.11425	0.00184416	0.0174076	DOWN	Solyc11g040300.2	Solyc11g040300.2.1		PTHR33646 PTHR33646:SF3
Solyc11g072710	84.02	-2.3933	0.537703	-4.45096	8.54863e-06	0.000142206	DOWN	Solyc11g072710.3	Solyc11g072710.3.1	PF13426	PTHR24351 PTHR24351:SF29	EC:2.7.11.1
Solyc12g006470	45.9961	-3.06883	0.873616	-3.51279	0.000443435	0.00505207	DOWN	Solyc12g006470.2	Solyc12g006470.2.1	PF00202	PTHR11986 PTHR11986:SF86	EC:2.6.1.19 EC:2.6.1.96
Solyc12g008590	54.6955	-2.62987	0.662979	-3.96674	7.28618e-05	0.00102132	DOWN	Solyc12g008590.3	Solyc12g008590.3.1	PF00235	PTHR11604 PTHR11604:SF7				Cre10.g427250	Profilin
Solyc12g009110	20.1707	-5.83372	1.59652	-3.65403	0.00025816	0.00313439	DOWN	Solyc12g009110.3	Solyc12g009110.3.1	PF00891 PF08100	PTHR11746 PTHR11746:SF98				Cre08.g365800	(1 of 2) KOG3178 - Hydroxyindole-O-methyltransferase and related SAM-dependent methyltransferases
Solyc12g099330	36.7001	-2.40616	0.749966	-3.20835	0.00133498	0.0131195	DOWN	Solyc12g099330.2	Solyc12g099330.2.1
Solyc12g099990	43.9742	-3.80811	0.963484	-3.95243	7.73609e-05	0.00107821	DOWN	Solyc12g099990.2	Solyc12g099990.2.1	PF13499	PTHR23050 PTHR23050:SF153				Cre03.g178150	Calmodulin, radial spoke protein	LOC_Os01g17190	OsCam3 - Calmodulin, expressed
Solyc10g009390	359.011	12.5384	1.38452	9.05614	1.35147e-19	8.71167e-18	UP	Solyc10g009390.3	Solyc10g009390.3.1	PF00067	PTHR24298 PTHR24298:SF90		AT1G01280	cytochrome P450, family 703, subfamily A, polypeptide 2	Cre03.g166900	Cytochrome P450, CYP4 superfamily	LOC_Os08g03682	cytochrome P450, putative, expressed
Solyc01g090740	44.2484	5.76257	0.653331	8.8203	1.14156e-18	6.69762e-17	UP	Solyc01g090740.3	Solyc01g090740.3.1		PTHR33779 PTHR33779:SF2		AT1G02070				LOC_Os02g44090	zinc finger protein, putative, expressed
Solyc03g093680	6.08102	3.85494	1.31324	2.93544	0.00333078	0.0281094	UP	Solyc03g093680.4	Solyc03g093680.4.1	PF02792	PTHR12638		AT1G02140	mago nashi family protein	Cre09.g392692	Mago nashi component of the Exon Junction Complex	LOC_Os12g18880	mago nashi, putative, expressed
Solyc09g074840	9.32788	5.5933	1.42063	3.93721	8.24361e-05	0.00114406	UP	Solyc09g074840.4	Solyc09g074840.4.1		PTHR35686 PTHR35686:SF1		AT1G02960
Solyc09g091930	1580.98	9.03423	0.335732	26.9091	1.71967e-159	4.21233e-156	UP	Solyc09g091930.3	Solyc09g091930.3.1	PF02148 PF13423	PTHR24006 PTHR24006:SF345	EC:3.4.19.12	AT1G04860	ubiquitin-specific protease 2			LOC_Os09g32740	ubiquitin carboxyl-terminal hydrolase family protein, expressed
Solyc05g046110	2.96537	7.02389	2.3053	3.04685	0.00231254	0.0210383	UP	Solyc05g046110.4	Solyc05g046110.4.1	PF02434	PTHR10811 PTHR10811:SF19		AT1G05280	Protein of unknown function (DUF604)
Solyc09g098260	32.5145	3.67922	0.593914	6.19487	5.83344e-10	1.64242e-08	UP	Solyc09g098260.3	Solyc09g098260.3.1	PF00855 PF00856 PF05964 PF05965 PF13771 PF13831	PTHR13793 PTHR13793:SF100	EC:2.1.1.43	AT1G05830	trithorax-like protein 2	Cre03.g197700	Histone-lysine N-methyltransferase	LOC_Os09g04890	histone-lysine N-methyltransferase, H3 lysine-4 specific ATX1, putative, expressed
Solyc06g082500	18.6036	3.65183	0.735349	4.96612	6.83046e-07	1.36861e-05	UP	Solyc06g082500.3	Solyc06g082500.3.1	PF03151	PTHR11132 PTHR11132:SF98		AT1G06890	nodulin MtN21 /EamA-like transporter family protein			LOC_Os05g07670	solute carrier family 35 member E3, putative, expressed
Solyc06g007330	21.7635	5.02793	0.769331	6.53546	6.34129e-11	1.99141e-09	UP	Solyc06g007330.3	Solyc06g007330.3.1	PF03227	PTHR13234 PTHR13234:SF8		AT1G07080	Thioredoxin superfamily protein			LOC_Os03g18454	gamma-interferon-inducible lysosomal thiol reductase precursor, putative, expressed
Solyc09g010950	19.524	3.28501	0.887342	3.70208	0.00021384	0.0026388	UP	Solyc09g010950.3	Solyc09g010950.3.1	PF00004 PF01434 PF06480	PTHR23076 PTHR23076:SF69		AT1G07510	FTSH protease 10	Cre01.g019850	FtsH-like ATPase/metalloprotease	LOC_Os05g38400	OsFtsH8 FtsH protease, homologue of AtFtsH3/10, expressed
Solyc11g066560	19.7623	3.94847	0.743339	5.3118	1.08546e-07	2.47333e-06	UP	Solyc11g066560.3	Solyc11g066560.3.1	PF00637	PTHR12616		AT1G08190	vacuolar protein sorting 41	Cre03.g209281	(1 of 1) PTHR12616 - VACUOLAR PROTEIN SORTING VPS41	LOC_Os04g11880	WD domain, G-beta repeat domain containing protein, expressed
Solyc06g074210	43.995	3.34754	0.512892	6.5268	6.71906e-11	2.1033e-09	UP	Solyc06g074210.3	Solyc06g074210.3.1	PF06058	PTHR16290 PTHR16290:SF3		AT1G08370	decapping 1	Cre07.g339250	(1 of 1) K12611 - mRNA-decapping enzyme 1B (DCP1B)	LOC_Os11g05650	mRNA-decapping enzyme, putative, expressed
Solyc06g073920	12.3546	2.79698	0.875043	3.19639	0.00139158	0.0135669	UP	Solyc06g073920.3	Solyc06g073920.3.1	PF04690	PTHR31675 PTHR31675:SF2		AT1G08465	Plant-specific transcription factor YABBY family protein			LOC_Os03g44710	YABBY domain containing protein, putative, expressed
Solyc01g080600	8.62533	8.57975	1.77517	4.83319	1.34363e-06	2.55628e-05	UP	Solyc01g080600.4	Solyc01g080600.4.1	PF00125	PTHR11426		AT1G09200	Histone superfamily protein	Cre06.g274850	Histone H3	LOC_Os01g64640	histone H3, putative, expressed
Solyc12g087970	43.2041	5.05169	0.666264	7.58212	3.39966e-14	1.39958e-12	UP	Solyc12g087970.2	Solyc12g087970.2.1	PF00249	PTHR21717 PTHR21717:SF20		AT1G09710	Homeodomain-like superfamily protein			LOC_Os02g34630	MYB family transcription factor, putative, expressed
Solyc04g077400	3.72817	7.38326	2.17011	3.40225	0.000668342	0.00714892	UP	Solyc04g077400.4	Solyc04g077400.4.1	PF02714 PF13967	PTHR13018 PTHR13018:SF31		AT1G10090	Early-responsive to dehydration stress protein (ERD4)	Cre08.g360400	ERD4-related membrane protein	LOC_Os12g43720	early-responsive to dehydration protein-related, putative, expressed
Solyc05g005680	10.5805	3.60254	0.95912	3.75609	0.000172591	0.00220614	UP	Solyc05g005680.3	Solyc05g005680.3.1	PF00722 PF06955	PTHR31062 PTHR31062:SF25	EC:2.4.1.207	AT1G10550	xyloglucan:xyloglucosyl transferase 33
Solyc11g012120	3.94601	5.91851	1.97278	3.00009	0.00269898	0.0237597	UP	Solyc11g012120.2	Solyc11g012120.2.1	PF04720	PTHR31579 PTHR31579:SF15		AT1G12030	Protein of unknown function (DUF506)	Cre03.g148700	PWR motif protein
Solyc06g060620	19.8078	2.15412	0.793297	2.7154	0.00661964	0.049949	UP	Solyc06g060620.4	Solyc06g060620.4.1	PF00854	PTHR11654 PTHR11654:SF78	EC:3.6.3.26	AT1G12110	nitrate transporter 1.1	Cre04.g224700	Nitrate transporter NRT1 family	LOC_Os08g05910	peptide transporter PTR2, putative, expressed
Solyc08g066810	2.82998	6.98004	2.31831	3.01083	0.00260532	0.0230388	UP	Solyc08g066810.3	Solyc08g066810.3.1	PF00150	PTHR31263 PTHR31263:SF0	EC:3.2.1.4	AT1G13130	Cellulase (glycosyl hydrolase family 5) protein			LOC_Os04g40510	glycosyl hydrolase family 5 protein, putative, expressed
Solyc05g012360	1963.13	16.4087	1.47121	11.1532	6.91091e-29	7.60821e-27	UP	Solyc05g012360.3	Solyc05g012360.3.1	PF12697	PTHR10992 PTHR10992:SF783		AT1G13820	alpha/beta-Hydrolases superfamily protein	Cre03.g152800	alpha/beta hydrolase
Solyc02g088230	944.241	8.86415	0.561419	15.7888	3.71442e-56	1.07041e-53	UP	Solyc02g088230.3	Solyc02g088230.3.1	PF03105 PF03124	PTHR10783 PTHR10783:SF52		AT1G14040	EXS (ERD1/XPR1/SYG1) family protein
Solyc06g059810	35.5184	6.20931	0.752821	8.24806	1.60993e-16	8.048e-15	UP	Solyc06g059810.1	Solyc06g059810.1.1	PF00646 PF07734	PTHR32133 PTHR32133:SF94		AT1G14315	F-box and associated interaction domains-containing protein
Solyc04g007520	59.2113	5.44863	0.556984	9.78238	1.34027e-22	1.01798e-20	UP	Solyc04g007520.3	Solyc04g007520.3.1	PF03034	PTHR15362 PTHR15362:SF6	EC:2.7.8.8	AT1G15110	phosphatidyl serine synthase family protein			LOC_Os01g02890	phosphatidylserine synthase, putative, expressed
Solyc03g117420	58.4856	5.90921	0.623097	9.48362	2.45621e-21	1.73137e-19	UP	Solyc03g117420.4	Solyc03g117420.4.1	PF13855	PTHR24006 PTHR24006:SF451		AT1G15740	Leucine-rich repeat family protein	Cre11.g467559	(1 of 1) KOG1947 - Leucine rich repeat proteins, some proteins contain F-box	LOC_Os02g39970	regulatory subunit, putative, expressed
Solyc03g117720	33.0804	6.68841	0.890034	7.51478	5.70075e-14	2.27057e-12	UP	Solyc03g117720.3	Solyc03g117720.3.1	PF00847	PTHR32467 PTHR32467:SF20		AT1G16060	ARIA-interacting double AP2 domain protein
Solyc07g065030	63.7069	3.03774	0.432583	7.02234	2.18189e-12	7.91784e-11	UP	Solyc07g065030.3	Solyc07g065030.3.1	PF05739	PTHR19957 PTHR19957:SF119		AT1G16240	syntaxin of plants 51	Cre17.g709350	Qc-SNARE protein, Syn8/Syntaxin8-family	LOC_Os08g17600	SNARE domain containing protein, putative, expressed
Solyc07g066340	7.43103	3.95007	1.21867	3.2413	0.00118988	0.0119207	UP	Solyc07g066340.3	Solyc07g066340.3.1	PF13679	PTHR12496 PTHR12496:SF0		AT1G16650	S-adenosyl-L-methionine-dependent methyltransferases superfamily protein			LOC_Os12g41670	expressed protein
Solyc07g062050	8.52943	3.48101	1.11704	3.1163	0.00183139	0.0173037	UP	Solyc07g062050.3	Solyc07g062050.3.1		PTHR11801		AT1G17040	SH2 domain protein A			LOC_Os10g41770	expressed protein
Solyc07g056030	46.6538	2.58903	0.500291	5.17505	2.27853e-07	4.89585e-06	UP	Solyc07g056030.3	Solyc07g056030.3.1	PF07967	PTHR15835 PTHR15835:SF6		AT1G17210	IAP-like protein 1	Cre09.g394843	(1 of 1) PF07967 - C3HC zinc finger-like (zf-C3HC)	LOC_Os03g57160	zinc ion binding protein, putative, expressed
Solyc03g123830	131.407	3.1287	0.461524	6.77906	1.20964e-11	4.12964e-10	UP	Solyc03g123830.4	Solyc03g123830.4.1	PF00389 PF01842 PF07991	PTHR10996 PTHR10996:SF159	EC:1.1.1.95	AT1G17745	D-3-phosphoglycerate dehydrogenase	Cre07.g344600	D-3-phosphoglycerate dehydrogenase
Solyc03g115720	22.4422	3.86664	0.689678	5.60644	2.0653e-08	5.09717e-07	UP	Solyc03g115720.3	Solyc03g115720.3.1	PF00097 PF02190 PF13414	PTHR23327 PTHR23327:SF9	EC:6.3.2.19	AT1G18660	zinc finger (C3HC4-type RING finger) family protein	Cre17.g716850	(1 of 1) PTHR23327//PTHR23327:SF9 - RING FINGER PROTEIN 127 // ZINC FINGER (C3HC4-TYPE RING FINGER) FAMILY PROTEIN
Solyc07g042430	57.7177	7.90894	0.871684	9.07318	1.15598e-19	7.50085e-18	UP	Solyc07g042430.1	Solyc07g042430.1.1	PF13738	PTHR23023 PTHR23023:SF143	EC:1.14.13.8	AT1G19250	flavin-dependent monooxygenase 1			LOC_Os03g08410	flavin-containing monooxygenase family protein, putative, expressed
Solyc04g080650	34.6823	9.17816	1.45375	6.31344	2.72894e-10	8.02946e-09	UP	Solyc04g080650.4	Solyc04g080650.4.1	PF00067	PTHR24286 PTHR24286:SF28	EC:1.14.13.93	AT1G19630	cytochrome P450, family 722, subfamily A, polypeptide 1			LOC_Os05g01120	cytochrome P450, putative, expressed
Solyc04g080660	20.2087	7.4017	1.22498	6.04231	1.51928e-09	4.08952e-08	UP	Solyc04g080660.4	Solyc04g080660.4.1	PF03492	PTHR31009 PTHR31009:SF5	EC:2.1.1.141	AT1G19640	jasmonic acid carboxyl methyltransferase			LOC_Os02g48770	SAM dependent carboxyl methyltransferase, putative, expressed
Solyc04g081240	16.9326	4.31309	0.84924	5.07877	3.7989e-07	7.86926e-06	UP	Solyc04g081240.2	Solyc04g081240.2.1	PF02309 PF02362 PF06507	PTHR31384 PTHR31384:SF10		AT1G19850	Transcriptional factor B3 family protein / auxin-responsive factor AUX/IAA-related			LOC_Os04g56850	auxin response factor, putative, expressed
Solyc04g081750	74.8819	5.6318	0.64637	8.71298	2.96002e-18	1.63854e-16	UP	Solyc04g081750.4	Solyc04g081750.4.1	PF01363	PTHR22835 PTHR22835:SF196		AT1G20110	RING/FYVE/PHD zinc finger superfamily protein			LOC_Os06g50840	zinc finger family protein, putative, expressed
Solyc04g081870	108.01	3.79662	0.413618	9.17904	4.34939e-20	2.899e-18	UP	Solyc04g081870.4	Solyc04g081870.4.1	PF01357 PF03330	PTHR31867 PTHR31867:SF4		AT1G20190	expansin 11	Cre17.g723100	(1 of 11) PTHR31867//PTHR31867:SF1 - FAMILY NOT NAMED // EXPANSIN-A1-RELATED	LOC_Os04g15840	expansin precursor, putative, expressed
Solyc04g082010	24.215	10.0639	1.58564	6.3469	2.19697e-10	6.54284e-09	UP	Solyc04g082010.1	Solyc04g082010.1.1	PF00127	PTHR34192 PTHR34192:SF2		AT1G20340	Cupredoxin superfamily protein	Cre03.g182551	plastocyanin, chloroplast precursor	LOC_Os06g01210	plastocyanin, chloroplast precursor, putative, expressed
Solyc10g009595	34.9075	10.5914	1.5528	6.82081	9.05299e-12	3.13432e-10	UP	Solyc10g009595.1	Solyc10g009595.1.1	PF00665 PF03732 PF13976	PTHR34222 PTHR34222:SF1	EC:2.7.7.49	AT1G21280	(1 of 2) PF03732 - Retrotransposon gag protein (Retrotrans_gag)
Solyc11g011275	66.4361	9.13146	1.11238	8.20894	2.23145e-16	1.10423e-14	UP	Solyc11g011275.1	Solyc11g011275.1.1	PF03732	PTHR34222 PTHR34222:SF1		AT1G21280	(1 of 2) PF03732 - Retrotransposon gag protein (Retrotrans_gag)
Solyc06g060270	31.4073	3.66047	0.590526	6.19866	5.69446e-10	1.61255e-08	UP	Solyc06g060270.4	Solyc06g060270.4.1	PF04782 PF04783	PTHR21450 PTHR21450:SF8		AT1G21740	Protein of unknown function (DUF630 and DUF632)			LOC_Os05g35070	DUF630/DUF632 domains containing protein, putative, expressed
Solyc04g074530	9.43217	3.21376	0.99199	3.23971	0.00119652	0.0119628	UP	Solyc04g074530.3	Solyc04g074530.3.1	PF00107 PF08240	PTHR11695 PTHR11695:SF408	EC:1.1.1.1	AT1G22430	GroES-like zinc-binding dehydrogenase family protein
Solyc04g072031	3.99896	7.45082	2.15887	3.45126	0.000557975	0.0061221	UP	Solyc04g072031.1	Solyc04g072031.1.1	PF07343	PTHR36318 PTHR36318:SF2		AT1G22750	(1 of 1) PF07343 - Protein of unknown function (DUF1475) (DUF1475)			LOC_Os06g38320	expressed protein
Solyc11g066300	17.3975	5.18425	1.03124	5.02718	4.97737e-07	1.02026e-05	UP	Solyc11g066300.3	Solyc11g066300.3.1	PF01985	PTHR31846 PTHR31846:SF5		AT1G23400	RNA-binding CRS1 / YhbY (CRM) domain-containing protein			LOC_Os01g21990	CRS2-associated factor 2, chloroplast precursor, putative, expressed
Solyc05g015750	2.82998	6.98004	2.31831	3.01083	0.00260532	0.0230388	UP	Solyc05g015750.3	Solyc05g015750.3.1	PF00319 PF01486	PTHR11945 PTHR11945:SF196		AT1G24260	K-box region and MADS-box transcription factor family protein			LOC_Os09g32948	OsMADS8 - MADS-box family gene with MIKCc type-box, expressed
Solyc05g006620	11.5523	3.65407	0.912545	4.00426	6.22122e-05	0.000877057	UP	Solyc05g006620.3	Solyc05g006620.3.1	PF00931 PF13676	PTHR11017 PTHR11017:SF151		AT1G27170	transmembrane receptors;ATP binding
Solyc04g080710	9.24508	4.11059	1.06016	3.87735	0.0001056	0.00141929	UP	Solyc04g080710.4	Solyc04g080710.4.1		PTHR16223 PTHR16223:SF11		AT1G27660	basic helix-loop-helix (bHLH) DNA-binding superfamily protein			LOC_Os02g45010	ethylene-responsive protein related, putative, expressed
Solyc04g078130	66.0949	4.2726	0.579879	7.3681	1.73083e-13	6.78347e-12	UP	Solyc04g078130.4	Solyc04g078130.4.1	PF09177	PTHR19957 PTHR19957:SF118		AT1G27700	Syntaxin/t-SNARE family protein			LOC_Os10g20240	syntaxin 6, N-terminal domain containing protein, expressed
Solyc05g015860	25.1675	3.59431	0.762032	4.71675	2.39645e-06	4.38067e-05	UP	Solyc05g015860.4	Solyc05g015860.4.1	PF00282	PTHR11999 PTHR11999:SF5	EC:4.1.2.27	AT1G27980	dihydrosphingosine phosphate lyase	Cre03.g155051	Sphinganine-1-phosphate aldolase/lyase	LOC_Os01g01080	decarboxylase, putative, expressed
Solyc02g077900	69.9093	7.29978	0.73823	9.88821	4.68325e-23	3.70052e-21	UP	Solyc02g077900.4	Solyc02g077900.4.1	PF13365	PTHR21004 PTHR21004:SF0	EC:3.4.21.107	AT1G28320	protease-related	Cre12.g548200	(1 of 1) PTHR21004:SF0 - PEROXISOMAL LEADER PEPTIDE-PROCESSING PROTEASE	LOC_Os05g41810	OsDegp8 - Putative Deg protease homologue, expressed
Solyc02g071030	530.464	14.5208	1.47508	9.84407	7.27079e-23	5.60939e-21	UP	Solyc02g071030.2	Solyc02g071030.2.1	PF00504	PTHR21649 PTHR21649:SF25		AT1G29930	chlorophyll A/B binding protein 1	Cre04.g232104	Light-harvesting complex II chlorophyll a/b binding protein M3	LOC_Os01g52240	chlorophyll A-B binding protein, putative, expressed
Solyc02g021620	176.346	8.21731	0.572745	14.3472	1.10861e-46	2.12983e-44	UP	Solyc02g021620.3	Solyc02g021620.3.1	PF00324 PF03522	PTHR11827 PTHR11827:SF68		AT1G30450	cation-chloride co-transporter 1			LOC_Os08g23440	amino acid permease family protein, putative, expressed
Solyc02g069585	160.971	5.08417	0.454933	11.1756	5.36594e-29	5.97449e-27	UP	Solyc02g069585.1	Solyc02g069585.1.1	PF04733	PTHR10805 PTHR10805:SF1		AT1G30630	Coatomer epsilon subunit	Cre13.g592450	Epsilon subunit of COP-I complex	LOC_Os04g52270	coatomer subunit epsilon, putative, expressed
Solyc11g068610	13.9274	4.19899	1.031	4.07275	4.64608e-05	0.000665531	UP	Solyc11g068610.2	Solyc11g068610.2.1	PF04045	PTHR12058		AT1G30825	Arp2/3 complex, 34 kD subunit p34-Arc	Cre17.g747197	(1 of 1) K05758 - actin related protein 2/3 complex, subunit 2 (ARPC2)	LOC_Os01g46580	actin-related protein 2/3 complex subunit 2, putative, expressed
Solyc02g069270	9.33519	7.22871	1.72036	4.20186	2.64727e-05	0.000403389	UP	Solyc02g069270.2	Solyc02g069270.2.1	PF02170 PF02171 PF08699 PF16486 PF16488	PTHR22891		AT1G31290	ARGONAUTE 3			LOC_Os04g52540	retrotransposon protein, putative, unclassified, expressed
Solyc02g069440	6.82894	8.23377	1.85903	4.42908	9.4637e-06	0.000155579	UP	Solyc02g069440.3	Solyc02g069440.3.1	PF03195	PTHR31301 PTHR31301:SF7		AT1G31320	LOB domain-containing protein 4			LOC_Os03g45750	DUF260 domain containing protein, putative, expressed
Solyc01g008320	10.2153	2.60808	0.938251	2.77972	0.00544051	0.042475	UP	Solyc01g008320.3	Solyc01g008320.3.1	PF02862	PTHR23509 PTHR23509:SF10		AT1G31480	shoot gravitropism 2 (SGR2)			LOC_Os08g01920	SGR2, putative, expressed
Solyc08g076450	58.2189	2.1822	0.488819	4.46422	8.0361e-06	0.000134136	UP	Solyc08g076450.3	Solyc08g076450.3.1	PF01370	PTHR12126 PTHR12126:SF5		AT1G32220	NAD(P)-binding Rossmann-fold superfamily protein			LOC_Os04g33060	NAD dependent epimerase/dehydratase family protein, putative, expressed
Solyc01g080870	11.3199	8.97954	1.72098	5.21768	1.81179e-07	3.98888e-06	UP	Solyc01g080870.3	Solyc01g080870.3.1	PF00854	PTHR11654 PTHR11654:SF90		AT1G32450	nitrate transporter 1.5			LOC_Os02g48570	peptide transporter PTR2, putative, expressed
Solyc03g082390	42.4122	5.79583	0.754285	7.68388	1.54347e-14	6.63286e-13	UP	Solyc03g082390.3	Solyc03g082390.3.1	PF00076 PF07145 PF14259	PTHR24012		AT1G32790	CTC-interacting domain 11			LOC_Os08g02330	RNA recognition motif containing protein, putative, expressed
Solyc04g074720	16.5216	3.98905	0.86405	4.61668	3.89924e-06	6.90863e-05	UP	Solyc04g074720.3	Solyc04g074720.3.1	PF14647 PF14648	PTHR28441 PTHR28441:SF1		AT1G35220	(1 of 1) PF14647 - FAM91 N-terminus (FAM91_N)	Cre10.g457150	(1 of 1) KOG3707 - Uncharacterized conserved protein	LOC_Os01g19760	expressed protein
Solyc04g080800	35.8512	5.02315	0.624091	8.04875	8.36459e-16	3.94021e-14	UP	Solyc04g080800.4	Solyc04g080800.4.1	PF00590	PTHR21091 PTHR21091:SF18	EC:2.1.1.198	AT1G45110	Tetrapyrrole (Corrin/Porphyrin) Methylases	Cre13.g572000	Tetrapyrrole methylase	LOC_Os10g27450	tetrapyrrole methylase family protein, putative, expressed
Solyc12g088470	5.43481	6.55222	2.12703	3.08046	0.00206681	0.0192496	UP	Solyc12g088470.3	Solyc12g088470.3.1	PF00134 PF02984	PTHR10177 PTHR10177:SF244		AT1G47210	cyclin-dependent protein kinase 3;2	Cre03.g207900	A-type cyclin	LOC_Os03g41100	cyclin, putative, expressed
Solyc04g081260	94.0942	4.53491	0.508281	8.92205	4.57734e-19	2.78564e-17	UP	Solyc04g081260.3	Solyc04g081260.3.1	PF05911	PTHR31580 PTHR31580:SF4		AT1G47900	Plant protein of unknown function (DUF869)			LOC_Os03g14250	plant protein of unknown function DUF869 domain containing protein, expressed
Solyc05g053350	2.96537	7.02389	2.3053	3.04685	0.00231254	0.0210383	UP	Solyc05g053350.3	Solyc05g053350.3.1	PF13668	PTHR31694		AT1G47980	(1 of 2) PF13668 - Ferritin-like domain (Ferritin_2)	Cre01.g033300	(1 of 1) PF13668 - Ferritin-like domain (Ferritin_2)	LOC_Os04g33150	desiccation-related protein PCC13-62 precursor, putative, expressed
Solyc03g119870	5.52457	7.95453	2.02459	3.92896	8.53135e-05	0.00117567	UP	Solyc03g119870.3	Solyc03g119870.3.1	PF07967	PTHR15835 PTHR15835:SF2		AT1G48950	C3HC zinc finger-like	Cre09.g394843	(1 of 1) PF07967 - C3HC zinc finger-like (zf-C3HC)	LOC_Os01g42080	zinc ion binding protein, putative, expressed
Solyc03g119650	25.3987	3.10535	0.649351	4.78224	1.73355e-06	3.27271e-05	UP	Solyc03g119650.3	Solyc03g119650.3.1	PF00400 PF02141 PF03455 PF03456	PTHR22844 PTHR22844:SF202		AT1G49040	stomatal cytokinesis defective / SCD1 protein (SCD1)	Cre07.g352900	(1 of 1) PTHR12296 - C-MYC PROMOTER BINDING PROTEIN	LOC_Os01g39380	SCD1, putative, expressed
Solyc01g109180	9.87676	7.29578	1.65396	4.41109	1.02851e-05	0.000167956	UP	Solyc01g109180.4	Solyc01g109180.4.1	PF00501	PTHR24096 PTHR24096:SF134	EC:6.2.1.3	AT1G49430	long-chain acyl-CoA synthetase 2	Cre13.g566650	(1 of 1) PTHR24096:SF134 - LONG CHAIN ACYL-COA SYNTHETASE 2	LOC_Os11g35400	AMP-binding enzyme, putative, expressed
Solyc01g108430	22.8576	4.32572	0.730109	5.92476	3.12759e-09	8.23768e-08	UP	Solyc01g108430.3	Solyc01g108430.3.1	PF06220	PTHR13173 PTHR13173:SF10		AT1G49590	C2H2 and C2HC zinc fingers superfamily protein	Cre06.g309150	Rythm Of Chloroplast 56	LOC_Os06g11170	formin-binding protein-related, putative, expressed
Solyc10g050230	51.6149	4.72463	0.539656	8.75488	2.04313e-18	1.16387e-16	UP	Solyc10g050230.3	Solyc10g050230.3.1	PF00852	PTHR11929 PTHR11929:SF148		AT1G49710	fucosyltransferase 12			LOC_Os08g36840	glycoprotein 3-alpha-L-fucosyltransferase A, putative, expressed
Solyc01g107950	12.4889	9.1125	1.68424	5.41047	6.28612e-08	1.46298e-06	UP	Solyc01g107950.2	Solyc01g107950.2.1	PF00010	PTHR11514 PTHR11514:SF57		AT1G49770	basic helix-loop-helix (bHLH) DNA-binding superfamily protein			LOC_Os04g35010	helix-loop-helix DNA-binding domain containing protein, expressed
Solyc07g064100	5.03255	7.7808	2.07523	3.74937	0.000177277	0.00223546	UP	Solyc07g064100.1	Solyc07g064100.1.1		PTHR36719 PTHR36719:SF1		AT1G51100				LOC_Os01g48500	expressed protein
Solyc02g068370	32.5103	3.42667	0.566534	6.04848	1.46217e-09	3.95755e-08	UP	Solyc02g068370.3	Solyc02g068370.3.1	PF00059 PF07714	PTHR27001 PTHR27001:SF85	EC:2.7.10.1	AT1G52310	protein kinase family protein / C-type lectin domain-containing protein	Cre02.g087800	Protein tyrosine kinase	LOC_Os01g01410	TKL_IRAK_C-LEC.1 - TKL_IRAK_C-LEC has homology to C-type lectin receptors, expressed
Solyc12g014070	7.62089	3.73311	1.24222	3.0052	0.00265404	0.0234272	UP	Solyc12g014070.2	Solyc12g014070.2.1	PF13639	PTHR22937 PTHR22937:SF48		AT1G53190	RING/U-box superfamily protein			LOC_Os01g47740	zinc finger, C3HC4 type domain containing protein, expressed
Solyc07g062390	543.953	8.2251	0.412604	19.9346	2.03803e-88	1.42633e-85	UP	Solyc07g062390.4	Solyc07g062390.4.1	PF00646 PF01167	PTHR16517		AT1G53320	tubby like protein 7	Cre12.g520650	Tubby-like protein	LOC_Os05g43850	OsFBT9 - F-box and tubby domain containing protein, expressed
Solyc03g098180	11.3183	3.59134	0.939013	3.82459	0.000130991	0.00170899	UP	Solyc03g098180.3	Solyc03g098180.3.1		PTHR13734 PTHR13734:SF42		AT1G53345	(1 of 1) PTHR13734//PTHR13734:SF42 - TRNA-NUCLEOTIDYLTRANSFERASE/POLY A POLYMERASE FAMILY MEMBER			LOC_Os02g45950	expressed protein
Solyc12g055720	69.5181	2.05897	0.45902	4.48558	7.2717e-06	0.000122419	UP	Solyc12g055720.2	Solyc12g055720.2.1	PF07714 PF08263	PTHR27001 PTHR27001:SF81	EC:2.7.11.1	AT1G53730	STRUBBELIG-receptor family 6	Cre13.g563300	(1 of 104) 2.7.11.25 - Mitogen-activated protein kinase kinase kinase / MLTK	LOC_Os03g08550	STRUBBELIG-RECEPTOR FAMILY 6 precursor, putative, expressed
Solyc03g123700	10.6836	3.27332	0.940443	3.48062	0.00050026	0.00562104	UP	Solyc03g123700.4	Solyc03g123700.4.1	PF07460	PTHR34199 PTHR34199:SF2		AT1G53800	(1 of 2) PF07460 - NUMOD3 motif (2 copies) (NUMOD3)			LOC_Os10g12354	endonuclease, putative, expressed
Solyc01g098110	16.4816	3.13625	0.801379	3.91356	9.09443e-05	0.00124278	UP	Solyc01g098110.4	Solyc01g098110.4.1	PF03982 PF12146	PTHR22753 PTHR22753:SF1	EC:3.1.1.23	AT1G54570	Esterase/lipase/thioesterase family protein	Cre12.g521650	(1 of 3) PTHR22753//PTHR22753:SF1 - FAMILY NOT NAMED // TRANSMEMBRANE PROTEIN 68	LOC_Os01g26039	expressed protein
Solyc01g098430	558.545	6.76934	0.43658	15.5054	3.19064e-54	8.44917e-52	UP	Solyc01g098430.3	Solyc01g098430.3.1	PF12490	PTHR13268 PTHR13268:SF0		AT1G54710	homolog of yeast autophagy 18 (ATG18) H			LOC_Os05g33610	expressed protein
Solyc01g098650	90.6654	8.31764	0.806085	10.3186	5.80878e-25	4.94908e-23	UP	Solyc01g098650.2	Solyc01g098650.2.1	PF00657	PTHR22835 PTHR22835:SF197	EC:3.2.1.51	AT1G54790	GDSL-like Lipase/Acylhydrolase superfamily protein	Cre02.g144010	(1 of 11) 3.1.1.5 - Lysophospholipase / Phospholipase B	LOC_Os05g33270	GDSL-like lipase/acylhydrolase, putative, expressed
Solyc04g076580	20.6737	2.20744	0.683011	3.23193	0.00122959	0.0122559	UP	Solyc04g076580.4	Solyc04g076580.4.1	PF04658	PTHR12228		AT1G55300	TBP-associated factor 7	Cre01.g011200	(1 of 1) PTHR12228 - TRANSCRIPTION INITIATION FACTOR TFIID 55 KD SUBUNIT-RELATED	LOC_Os05g28010	TATA-binding protein-associated factor TAFII55 family protein, putative, expressed
Solyc11g008860	6.01319	6.54391	1.82142	3.59275	0.000327204	0.00384867	UP	Solyc11g008860.3	Solyc11g008860.3.1	PF00394 PF07731 PF07732	PTHR11709 PTHR11709:SF27	EC:1.10.3.3	AT1G55570	SKU5 similar 12			LOC_Os05g40740	monocopper oxidase, putative, expressed
Solyc01g099840	345.149	2.17603	0.325275	6.68983	2.23433e-11	7.32174e-10	UP	Solyc01g099840.3	Solyc01g099840.3.1	PF05564	PTHR33565 PTHR33565:SF1		AT1G56220	Dormancy/auxin associated family protein			LOC_Os03g22270	auxin-repressed protein, putative, expressed
Solyc02g085920	35.8571	3.12419	0.564602	5.53345	3.13993e-08	7.653e-07	UP	Solyc02g085920.3	Solyc02g085920.3.1		PTHR34356 PTHR34356:SF2		AT1G56420		Cre07.g357600		LOC_Os12g37390	expressed protein
Solyc01g100820	69.7308	4.55597	0.478212	9.52709	1.61749e-21	1.1568e-19	UP	Solyc01g100820.3	Solyc01g100820.3.1	PF00928	PTHR10529		AT1G56590	Clathrin adaptor complexes medium subunit family protein			LOC_Os05g31780	adaptor complexes medium subunit family domain containing protein, expressed
Solyc05g006130	12.0205	2.67232	0.954985	2.79829	0.00513747	0.0407257	UP	Solyc05g006130.4	Solyc05g006130.4.1	PF00270 PF00271	PTHR24031 PTHR24031:SF210	EC:3.6.4.13	AT1G59990	DEA(D/H)-box RNA helicase family protein	Cre03.g166650	conserved protein with DEAD/DEAH box helicase domain and proline rich domain	LOC_Os09g21520	DEAD-box ATP-dependent RNA helicase, putative, expressed
Solyc05g006020	91.2946	6.42257	0.520384	12.342	5.38057e-35	7.22176e-33	UP	Solyc05g006020.3	Solyc05g006020.3.1	PF00860	PTHR11119 PTHR11119:SF50		AT1G60030	nucleobase-ascorbate transporter 7	Cre10.g442800	Xanthine/uracil/vitamin C permease-like	LOC_Os08g32500	nucleobase-ascorbate transporter, putative, expressed
Solyc03g006570	71.3424	4.29099	0.546003	7.85893	3.87438e-15	1.7177e-13	UP	Solyc03g006570.3	Solyc03g006570.3.1	PF00176 PF00271 PF13923	PTHR10799 PTHR10799:SF705	EC:3.6.4.12	AT1G61140	SNF2 domain-containing protein / helicase domain-containing protein / zinc finger protein-related	Cre01.g046237	(1 of 1) PTHR10799:SF777 - DNA-BINDING PROTEIN-RELATED	LOC_Os01g57110	SNF2 family N-terminal domain containing protein, expressed
Solyc02g079790	14.8609	4.55542	0.906411	5.02578	5.01382e-07	1.02558e-05	UP	Solyc02g079790.3	Solyc02g079790.3.1	PF04398	PTHR31676 PTHR31676:SF9		AT1G61667	Protein of unknown function, DUF538			LOC_Os07g36410	expressed protein
Solyc03g078200	8.40018	7.15933	1.73098	4.136	3.53414e-05	0.000527858	UP	Solyc03g078200.3	Solyc03g078200.3.1	PF00082 PF05922	PTHR10795 PTHR10795:SF390	EC:3.4.21.25	AT1G62340	PA-domain containing subtilase family protein	Cre02.g076950	Subtilisin-like protease
Solyc04g014690	9.07323	6.4249	1.85293	3.46742	0.000525479	0.00585738	UP	Solyc04g014690.3	Solyc04g014690.3.1	PF14531	PTHR23257 PTHR23257:SF475	EC:2.7.11.1	AT1G62400	Protein kinase superfamily protein	Cre06.g301000	(1 of 268) PTHR23257 - SERINE-THREONINE PROTEIN KINASE	LOC_Os06g43030	protein kinase domain containing protein, expressed
Solyc08g080680	23.0174	2.42008	0.699873	3.45788	0.000544439	0.00602759	UP	Solyc08g080680.4	Solyc08g080680.4.1	PF00168	PTHR10774 PTHR10774:SF58		AT1G63220	Calcium-dependent lipid-binding (CaLB domain) family protein			LOC_Os04g44870	C2 domain containing protein, putative, expressed
Solyc12g099830	93.6694	10.6089	1.40334	7.55974	4.03878e-14	1.64199e-12	UP	Solyc12g099830.2	Solyc12g099830.2.1	PF07714	PTHR27001 PTHR27001:SF126	EC:2.7.10.2 EC:2.7.11.1	AT1G63500	Protein kinase protein with tetratricopeptide repeat domain			LOC_Os03g61010	protein kinase family protein, putative, expressed
Solyc03g025360	32.2815	2.08096	0.556991	3.73608	0.000186914	0.00233298	UP	Solyc03g025360.3	Solyc03g025360.3.1	PF00069	PTHR24361 PTHR24361:SF253	EC:2.7.11.25	AT1G63700	Protein kinase superfamily protein	Cre02.g074370	(1 of 17) K13412 - calcium-dependent protein kinase (CPK)	LOC_Os04g47240	STE_MEKK_ste11_MAP3K.17 - STE kinases include homologs to sterile 7, sterile 11 and sterile 20 from yeast, expressed
Solyc06g084360	125.79	3.12342	0.381927	8.17805	2.88481e-16	1.39825e-14	UP	Solyc06g084360.4	Solyc06g084360.4.1	PF12483 PF13920	PTHR12183 PTHR12183:SF18	EC:6.3.2.19	AT1G63900	E3 Ubiquitin ligase family protein			LOC_Os07g45350	zinc finger, RING-type, putative, expressed
Solyc08g008580	4.75445	5.27392	1.66057	3.17597	0.00149336	0.0144728	UP	Solyc08g008580.3	Solyc08g008580.3.1	PF00155	PTHR11808 PTHR11808:SF55	EC:4.4.1.11	AT1G64660	methionine gamma-lyase	Cre10.g426152	Methionine gamma-lyase	LOC_Os10g37340	cystathionine gamma-synthase, putative, expressed
Solyc11g008910	175.558	5.43498	0.371021	14.6487	1.3727e-48	2.92384e-46	UP	Solyc11g008910.2	Solyc11g008910.2.1		PTHR33786 PTHR33786:SF2		AT1G65295				LOC_Os01g68840	CRP6 - Cysteine-rich family protein precursor, expressed
Solyc09g018730	37.3361	2.03693	0.529387	3.84772	0.00011922	0.00156166	UP	Solyc09g018730.4	Solyc09g018730.4.1	PF01088	PTHR10589 PTHR10589:SF30	EC:3.4.19.12	AT1G65650	Peptidase C12, ubiquitin carboxyl-terminal hydrolase 1	Cre06.g253300	(1 of 1) K05610 - ubiquitin carboxyl-terminal hydrolase L5 [EC:3.4.19.12] (UCHL5, UCH37)	LOC_Os02g57630	ubiquitin carboxyl-terminal hydrolase, family 1, putative, expressed
Solyc11g011930	46.0183	5.51975	0.600093	9.19815	3.6415e-20	2.46065e-18	UP	Solyc11g011930.3	Solyc11g011930.3.1	PF00180	PTHR11822	EC:1.1.1.42	AT1G65930	cytosolic NADP+-dependent isocitrate dehydrogenase	Cre04.g214500	Isocitrate dehydrogenase, NADP-dependent	LOC_Os05g49760	dehydrogenase, putative, expressed
Solyc05g009380	232.392	13.3303	1.48208	8.99427	2.37803e-19	1.50322e-17	UP	Solyc05g009380.4	Solyc05g009380.4.1		PTHR26374 PTHR26374:SF180		AT1G68480	C2H2 and C2HC zinc fingers superfamily protein			LOC_Os01g03840	ZOS1-02 - C2H2 zinc finger protein, expressed
Solyc04g007150	67.0709	11.5384	1.51211	7.63069	2.33506e-14	9.77731e-13	UP	Solyc04g007150.3	Solyc04g007150.3.1	PF01055 PF16863	PTHR22762 PTHR22762:SF56	EC:3.2.1.177 EC:3.2.1.37 EC:3.2.1.55	AT1G68560	alpha-xylosidase 1	Cre03.g194700	Alpha glucosidase	LOC_Os01g03950	glycosyl hydrolase, family 31, putative, expressed
Solyc12g021280	42.4765	4.22387	0.600098	7.03863	1.94141e-12	7.07137e-11	UP	Solyc12g021280.2	Solyc12g021280.2.1	PF00069	PTHR11584 PTHR11584:SF316	EC:2.7.11.1	AT1G68830	STT7 homolog STN7	Cre02.g120250	Chloroplast protein kinase required for state transitions	LOC_Os05g47560	serine/threonine-protein kinase SNT7, chloroplast precursor, putative, expressed
Solyc03g115650	21.1933	2.0059	0.716383	2.80004	0.00510956	0.0406689	UP	Solyc03g115650.4	Solyc03g115650.4.1	PF01287	PTHR11673 PTHR11673:SF8		AT1G69410	eukaryotic elongation factor 5A-3	Cre02.g097400	Eukaryotic initiation factor, eIF-5A
Solyc05g006990	16.0755	4.54542	0.882695	5.14948	2.61205e-07	5.57579e-06	UP	Solyc05g006990.3	Solyc05g006990.3.1	PF00854	PTHR11654 PTHR11654:SF98		AT1G69850	nitrate transporter 1:2			LOC_Os06g38294	peptide transporter PTR2, putative, expressed
Solyc05g052120	5.03255	7.7808	2.07523	3.74937	0.000177277	0.00223546	UP	Solyc05g052120.4	Solyc05g052120.4.1	PF01095	PTHR31321 PTHR31321:SF23	EC:3.1.1.11	AT1G69940	Pectin lyase-like superfamily protein
Solyc01g008010	51.2869	4.36039	0.570289	7.64592	2.0746e-14	8.79952e-13	UP	Solyc01g008010.3	Solyc01g008010.3.1	PF02713	PTHR31385		AT1G70480	Domain of unknown function (DUF220)	Cre01.g033150	(1 of 4) PTHR31385:SF1 - EXPRESSED PROTEIN-RELATED	LOC_Os09g15835	OBP32pep, putative, expressed
Solyc04g007530	29.2197	4.05169	0.630611	6.42502	1.31849e-10	3.99955e-09	UP	Solyc04g007530.3	Solyc04g007530.3.1	PF01554	PTHR11206 PTHR11206:SF87		AT1G71140	MATE efflux family protein	Cre10.g444900	MATE efflux family protein	LOC_Os01g49120	MATE efflux family protein, putative, expressed
Solyc04g072020	12.6108	3.91823	0.958334	4.08858	4.34013e-05	0.000628132	UP	Solyc04g072020.3	Solyc04g072020.3.1	PF01636	PTHR22603 PTHR22603:SF39	EC:2.7.1.32 EC:2.7.1.82	AT1G71697	choline kinase 1
Solyc11g005060	17.0638	3.6815	0.831136	4.42947	9.44636e-06	0.000155555	UP	Solyc11g005060.2	Solyc11g005060.2.1	PF08547	PTHR13194		AT1G72420	NADH:ubiquinone oxidoreductase intermediate-associated protein 30	Cre02.g076750	Complex I intermediate-associated CIA30 protein, mitochondrial	LOC_Os01g52720	Complex I intermediate-associated protein 30 domain containing protein, putative, expressed
Solyc12g014150	415.533	6.19324	0.328756	18.8384	3.66088e-79	1.99274e-76	UP	Solyc12g014150.3	Solyc12g014150.3.1	PF00004	PTHR20953 PTHR20953:SF2		AT1G73170	P-loop containing nucleoside triphosphate hydrolases superfamily protein			LOC_Os06g06190	uncharacterized protein ycf45, putative, expressed
Solyc03g098020	253.25	3.25752	0.395141	8.24394	1.66626e-16	8.28734e-15	UP	Solyc03g098020.4	Solyc03g098020.4.1	PF12695	PTHR11614 PTHR11614:SF87	EC:3.1.1.23	AT1G73480	alpha/beta-Hydrolases superfamily protein	Cre01.g028250	Putative lysophospholipase, glycerol-ester acylhydrolase	LOC_Os03g51010	hydrolase, alpha/beta fold family domain containing protein, expressed
Solyc03g115230	16.3524	3.91245	0.787789	4.96637	6.82169e-07	1.36861e-05	UP	Solyc03g115230.3	Solyc03g115230.3.1	PF00004 PF02861 PF07728 PF10431	PTHR11638 PTHR11638:SF116		AT1G74310	heat shock protein 101	Cre11.g467644	ClpB chaperone, Hsp100 family	LOC_Os05g44340	heat shock protein 101, putative, expressed
Solyc07g042315	61.6658	6.4174	0.716824	8.95254	3.47396e-19	2.16802e-17	UP	Solyc07g042315.1	Solyc07g042315.1.1	PF00109 PF02801	PTHR11712 PTHR11712:SF287	EC:2.3.1.179	AT1G74960	fatty acid biosynthesis 1	Cre07.g335300	3-ketoacyl-ACP-synthase	LOC_Os03g28420	3-oxoacyl-synthase, putative, expressed
Solyc04g080220	71.2746	7.23301	0.668953	10.8124	3.00569e-27	2.8592e-25	UP	Solyc04g080220.3	Solyc04g080220.3.1	PF04788	PTHR31300 PTHR31300:SF4		AT1G75160	Protein of unknown function (DUF620)
Solyc12g009390	231.927	5.95427	0.371978	16.0071	1.14047e-57	3.60461e-55	UP	Solyc12g009390.2	Solyc12g009390.2.1	PF00642	PTHR11224 PTHR11224:SF36		AT1G75340	Zinc finger C-x8-C-x5-C-x3-H type family protein	Cre06.g254700	(1 of 1) K14321 - nucleoporin-like protein 2 (NUPL2, CG1)	LOC_Os06g49080	zinc finger C-x8-C-x5-C-x3-H type family protein, expressed
Solyc04g081020	2.82998	6.98004	2.31831	3.01083	0.00260532	0.0230388	UP	Solyc04g081020.3	Solyc04g081020.3.1	PF00643	PTHR31832 PTHR31832:SF6		AT1G75540	salt tolerance homolog2			LOC_Os02g43170	B-box zinc finger family protein, putative, expressed
Solyc04g082720	29.7824	5.51208	0.84146	6.55061	5.73036e-11	1.81702e-09	UP	Solyc04g082720.3	Solyc04g082720.3.1		PTHR34661 PTHR34661:SF2		AT1G76440	HSP20-like chaperones superfamily protein
Solyc04g064710	5.7056	6.59409	1.81458	3.63395	0.00027912	0.00334739	UP	Solyc04g064710.3	Solyc04g064710.3.1	PF00107 PF08240	PTHR11695 PTHR11695:SF576	EC:1.1.1.1	AT1G77120	alcohol dehydrogenase 1			LOC_Os11g10480	dehydrogenase, putative, expressed
Solyc03g095230	13.1645	2.72503	0.836095	3.25923	0.00111715	0.011238	UP	Solyc03g095230.2	Solyc03g095230.2.1	PF13414	PTHR12197 PTHR12197:SF173		AT1G77230	Tetratricopeptide repeat (TPR)-like superfamily protein
Solyc11g013240	16.3612	3.87107	0.78209	4.94965	7.43477e-07	1.47461e-05	UP	Solyc11g013240.3	Solyc11g013240.3.1	PF07714	PTHR22974 PTHR22974:SF21	EC:2.7.12.2	AT1G77720	putative protein kinase 1			LOC_Os03g49750	protein kinase family protein, putative, expressed
Solyc04g074310	66.0071	3.71003	0.549807	6.74788	1.50018e-11	5.05112e-10	UP	Solyc04g074310.4	Solyc04g074310.4.1	PF00076	PTHR24012 PTHR24012:SF421		AT1G78260	RNA-binding (RRM/RBD/RNP motifs) family protein			LOC_Os02g51890	RNA recognition motif containing protein, putative, expressed
Solyc07g062140	62.501	2.8252	0.452533	6.24308	4.29026e-10	1.24e-08	UP	Solyc07g062140.3	Solyc07g062140.3.1	PF00982 PF02358	PTHR10788 PTHR10788:SF6	EC:2.4.1.15	AT1G78580	trehalose-6-phosphate synthase	Cre16.g686200	Trehalose-6-phosphate synthase/phosphatase	LOC_Os05g44210	trehalose-6-phosphate synthase, putative, expressed
Solyc02g032300	82.1757	4.12778	0.527229	7.82921	4.9094e-15	2.16677e-13	UP	Solyc02g032300.3	Solyc02g032300.3.1	PF10513	PTHR14898 PTHR14898:SF5		AT1G79020	Enhancer of polycomb-like transcription factor protein	Cre03.g196400	(1 of 1) K11322 - enhancer of polycomb-like protein (EPC)	LOC_Os09g11270	enhancer of polycomb, putative, expressed
Solyc07g066320	33.2861	3.13642	0.556427	5.63671	1.7333e-08	4.31037e-07	UP	Solyc07g066320.3	Solyc07g066320.3.1	PF00154	PTHR22942 PTHR22942:SF37	EC:3.6.1.8	AT1G79050	recA DNA recombination family protein	Cre07.g314650	Chloroplast RecA recombination protein	LOC_Os03g43850	recA protein, putative, expressed
Solyc06g066610	32.1945	2.22013	0.59571	3.72686	0.000193881	0.00240766	UP	Solyc06g066610.4	Solyc06g066610.4.1	PF12325 PF12329	PTHR13140		AT1G79830	golgin candidate 5	Cre03.g187000	(1 of 1) PF12329 - TATA element modulatory factor 1 DNA binding (TMF_DNA_bd)	LOC_Os05g48620	tRNA-binding arm, putative, expressed
Solyc03g116720	12.7067	7.67567	1.58752	4.83499	1.33151e-06	2.54311e-05	UP	Solyc03g116720.3	Solyc03g116720.3.1	PF01627	PTHR28242 PTHR28242:SF1		AT1G80100	histidine phosphotransfer protein 6
Solyc03g119910	12.3535	9.10219	1.69211	5.37919	7.48213e-08	1.72494e-06	UP	Solyc03g119910.4	Solyc03g119910.4.1	PF03171 PF14226	PTHR10209 PTHR10209:SF95	EC:1.14.11.15	AT1G80340	gibberellin 3-oxidase 2			LOC_Os01g08220	gibberellin 3-beta-dioxygenase 2-2, putative, expressed
Solyc04g007510	26.1613	5.03502	0.731147	6.88647	5.71951e-12	2.01582e-10	UP	Solyc04g007510.4	Solyc04g007510.4.1	PF00035 PF00270 PF00271 PF04408 PF07717	PTHR18934 PTHR18934:SF146	EC:3.6.4.13	AT2G01130	DEA(D/H)-box RNA helicase family protein	Cre03.g171650	DEAD/DEAH box helicase	LOC_Os03g53760	ATP-dependent RNA helicase DHX36, putative, expressed
Solyc05g008600	9.70455	7.34377	1.64354	4.46827	7.88543e-06	0.000131845	UP	Solyc05g008600.3	Solyc05g008600.3.1	PF00274	PTHR11627 PTHR11627:SF8	EC:4.1.2.13	AT2G01140	Aldolase superfamily protein	Cre05.g234550	Fructose-1,6-bisphosphate aldolase	LOC_Os01g02880	fructose-bisphospate aldolase isozyme, putative, expressed
Solyc05g008920	39.2525	3.38773	0.802777	4.22001	2.44286e-05	0.000374227	UP	Solyc05g008920.3	Solyc05g008920.3.1	PF05623	PTHR31343 PTHR31343:SF8		AT2G01260	Protein of unknown function (DUF789)			LOC_Os07g14310	expressed protein
Solyc05g008390	104.872	3.61144	0.800774	4.50994	6.48471e-06	0.000110499	UP	Solyc05g008390.3	Solyc05g008390.3.1	PF12428 PF12906	PTHR23012 PTHR23012:SF89	EC:6.3.2.19	AT2G01275	RING/FYVE/PHD zinc finger superfamily protein	Cre09.g400738	(1 of 1) PTHR23012//PTHR23012:SF96 - MEMBRANE ASSOCIATED RING FINGER // SUBFAMILY NOT NAMED	LOC_Os01g03100	protein binding protein, putative, expressed
Solyc05g007990	45.3161	6.78873	0.742848	9.13879	6.31562e-20	4.18111e-18	UP	Solyc05g007990.4	Solyc05g007990.4.1	PF00485	PTHR10285 PTHR10285:SF53	EC:2.7.1.48	AT2G01460	P-loop containing nucleoside triphosphate hydrolases superfamily protein			LOC_Os04g21110	phosphoribulokinase/Uridine kinase family protein, expressed
Solyc02g021240	85.1628	4.50253	0.446392	10.0865	6.33843e-24	5.09049e-22	UP	Solyc02g021240.3	Solyc02g021240.3.1	PF00854	PTHR11654 PTHR11654:SF153		AT2G02040	peptide transporter 2	Cre04.g224700	Nitrate transporter NRT1 family	LOC_Os03g51050	peptide transporter PTR2, putative, expressed
Solyc01g102660	9.12001	4.23915	1.46172	2.90012	0.00373022	0.0311318	UP	Solyc01g102660.4	Solyc01g102660.4.1	PF13417	PTHR11260 PTHR11260:SF290	EC:2.5.1.18	AT2G02390	glutathione S-transferase zeta 1			LOC_Os02g35590	glutathione S-transferase, putative, expressed
Solyc06g070980	64.2247	5.84657	0.569992	10.2573	1.09765e-24	9.11424e-23	UP	Solyc06g070980.3	Solyc06g070980.3.1	PF00179	PTHR24067 PTHR24067:SF120	EC:6.3.2.19	AT2G02760	ubiquiting-conjugating enzyme 2	Cre06.g294850	Ubiquitin-conjugating enzyme E2	LOC_Os05g08960	ubiquitin-conjugating enzyme, putative, expressed
Solyc05g011830	26.1981	5.00261	0.737889	6.77963	1.20487e-11	4.12774e-10	UP	Solyc05g011830.4	Solyc05g011830.4.1		PTHR33914 PTHR33914:SF2		AT2G03810	18S pre-ribosomal assembly protein gar2-related			LOC_Os02g37120	expressed protein
Solyc03g006452	4.0446	6.06915	2.00219	3.03125	0.00243542	0.0220635	UP	Solyc03g006452.1	Solyc03g006452.1.1	PF03803	PTHR23248		AT2G04940	scramblase-related	Cre06.g267850	Phospholipid scramblase	LOC_Os04g51080	scramblase, putative, expressed
Solyc01g006450	835.743	5.22045	0.285273	18.2998	8.3002e-75	3.69661e-72	UP	Solyc01g006450.4	Solyc01g006450.4.1	PF13561	PTHR24322 PTHR24322:SF411	EC:1.3.1.9	AT2G05990	NAD(P)-binding Rossmann-fold superfamily protein	Cre06.g294950	Enoyl-[acyl-carrier-protein] reductase	LOC_Os08g23810	enoyl-acyl-carrier-protein reductase NADH, chloroplast precursor, expressed
Solyc05g025600	287.208	13.6346	1.4827	9.19585	3.72055e-20	2.49685e-18	UP	Solyc05g025600.1	Solyc05g025600.1.1	PF06596	PTHR34455 PTHR34455:SF1		AT2G06520	photosystem II subunit X	Cre02.g082750	Photosystem II reaction center subunit X	LOC_Os07g47640	ultraviolet-B-repressible protein, putative, expressed
Solyc05g047520	9.5484	3.18835	0.981555	3.24827	0.00116111	0.0116563	UP	Solyc05g047520.4	Solyc05g047520.4.1	PF00270 PF00271 PF08148 PF13234		EC:3.6.4.13	AT2G06990	RNA helicase, ATP-dependent, SK12/DOB1 protein	Cre06.g289950	DEAD/DEAH box helicase	LOC_Os11g07500	DSHCT domain containing protein, expressed
Solyc03g117540	35.483	4.60226	0.745553	6.17295	6.70284e-10	1.88179e-08	UP	Solyc03g117540.4	Solyc03g117540.4.1	PF00005 PF00664	PTHR24223 PTHR24223:SF232	EC:3.6.3.44	AT2G07680	multidrug resistance-associated protein 11	Cre14.g618600	ABC transporter, multidrug resistance associated protein	LOC_Os06g08560	multidrug resistance-associated protein 11, putative, expressed
Solyc01g008690	3.86357	7.41704	2.10793	3.51863	0.00043378	0.00495358	UP	Solyc01g008690.3	Solyc01g008690.3.1	PF03151	PTHR11132 PTHR11132:SF81		AT2G13650	golgi nucleotide sugar transporter 1	Cre12.g490050	Putative GDP-mannose transporter	LOC_Os08g01610	DUF250 domain containing protein, putative, expressed
Solyc01g107180	12.4607	2.36054	0.83257	2.83525	0.004579	0.0370785	UP	Solyc01g107180.3	Solyc01g107180.3.1	PF00651 PF03000	PTHR32370 PTHR32370:SF4		AT2G14820	Phototropic-responsive NPH3 family protein			LOC_Os03g41350	BTBN7 - Bric-a-Brac, Tramtrack, Broad Complex BTB domain with non-phototropic hypocotyl 3 NPH3 domain, expressed
Solyc10g006600	18.1518	3.68588	0.790475	4.66286	3.1184e-06	5.63729e-05	UP	Solyc10g006600.4	Solyc10g006600.4.1	PF01202	PTHR11603	EC:2.7.1.12	AT2G16790	P-loop containing nucleoside triphosphate hydrolases superfamily protein	Cre08.g385750	Gluconate kinase
Solyc10g074560	10.4113	3.4941	1.0169	3.43603	0.000590301	0.0064479	UP	Solyc10g074560.2	Solyc10g074560.2.1	PF03914	PTHR12455		AT2G17250	CCAAT-binding factor	Cre01.g068377	(1 of 1) K14771 - U3 small nucleolar RNA-associated protein 19 (NOC4, UTP19)	LOC_Os04g49580	nucleolar complex protein, putative, expressed
Solyc03g032210	13.845	5.03624	1.09782	4.58751	4.48569e-06	7.87648e-05	UP	Solyc03g032210.3	Solyc03g032210.3.1	PF00501 PF13193	PTHR24095 PTHR24095:SF176		AT2G17650	AMP-dependent synthetase and ligase family protein	Cre03.g211745	(1 of 1) K00666 - fatty-acyl-CoA synthase [EC:6.2.1.-] (K00666)
Solyc02g083560	50.1318	2.72216	0.503323	5.40837	6.36005e-08	1.47668e-06	UP	Solyc02g083560.3	Solyc02g083560.3.1	PF03635	PTHR11099 PTHR11099:SF1		AT2G17790	VPS35 homolog A	Cre01.g029650	Subunit of Retromer complex
Solyc06g060390	35.9824	4.52276	0.593166	7.62478	2.44453e-14	1.01921e-12	UP	Solyc06g060390.3	Solyc06g060390.3.1	PF00856 PF01753	PTHR12197 PTHR12197:SF165	EC:2.1.1.43	AT2G17900	SET domain group 37	Cre01.g016450	SET domain protein	LOC_Os03g49730	zinc finger protein, putative, expressed
Solyc10g008460	4.08141	5.94269	2.01511	2.94906	0.0031874	0.0270364	UP	Solyc10g008460.3	Solyc10g008460.3.1	PF05147	PTHR12736 PTHR12736:SF13		AT2G20770	GCR2-like 2	Cre03.g151250	LanC lantibiotic synthetase component C-like protein	LOC_Os10g35480	lanC-like protein 2, putative, expressed
Solyc07g054820	32.9219	6.21686	0.904199	6.87555	6.17522e-12	2.16088e-10	UP	Solyc07g054820.4	Solyc07g054820.4.1	PF11264	PTHR34793 PTHR34793:SF1		AT2G20890	photosystem II reaction center PSB29 protein	Cre13.g562850	Chloroplast-localized protein similar to Arabidopsis Thylakoid Formation1	LOC_Os07g37250	THYLAKOID FORMATION1, chloroplast precursor, putative, expressed
Solyc01g111690	52.918	4.269	0.515036	8.28874	1.14457e-16	5.81062e-15	UP	Solyc01g111690.3	Solyc01g111690.3.1	PF04099	PTHR12403		AT2G20930	SNARE-like superfamily protein	Cre03.g165650	(1 of 1) KOG3444 - Uncharacterized conserved protein	LOC_Os09g36976	trafficking protein particle complex subunit, putative, expressed
Solyc01g110280	11.993	7.67528	1.69618	4.52505	6.03825e-06	0.000103794	UP	Solyc01g110280.3	Solyc01g110280.3.1	PF01554	PTHR11206 PTHR11206:SF116		AT2G21340	MATE efflux family protein	Cre03.g177750	related to EDS5, enhanced disease susceptibility gene	LOC_Os02g02980	MATE domain containing protein, expressed
Solyc01g109740	23.538	10.0353	1.60702	6.24466	4.24723e-10	1.23119e-08	UP	Solyc01g109740.3	Solyc01g109740.3.1	PF01095	PTHR31321 PTHR31321:SF10	EC:3.1.1.11	AT2G21610	pectinesterase 11			LOC_Os01g44340	pectinesterase, putative, expressed
Solyc04g054140	23.0146	2.40863	0.726056	3.31742	0.000908536	0.00937829	UP	Solyc04g054140.4	Solyc04g054140.4.1	PF00622 PF10408 PF13920	PTHR13363 PTHR13363:SF1		AT2G22010	related to KPC1	Cre12.g519150	(1 of 1) K12169 - Kip1 ubiquitination-promoting complex protein 1 [EC:6.3.2.19] (KPC1, RNF123)
Solyc04g015080	6.1723	3.52372	1.21975	2.88889	0.00386608	0.0321288	UP	Solyc04g015080.4	Solyc04g015080.4.1	PF13532	PTHR31573	EC:1.14.11.33	AT2G22260	oxidoreductase, 2OG-Fe(II) oxygenase family protein			LOC_Os06g17830	oxidoreductase, 2OG-Fe oxygenase family protein, putative, expressed
Solyc12g010170	5.97638	6.63609	1.8152	3.65584	0.000256341	0.00311617	UP	Solyc12g010170.2	Solyc12g010170.2.1	PF00010	PTHR16223 PTHR16223:SF28		AT2G24260	LJRHL1-like 1	Cre14.g620850	Basic helix-loop-helix transcription factor	LOC_Os09g25040	joka8, putative, expressed
Solyc07g042680	45.3803	3.33933	0.502607	6.64401	3.0526e-11	9.96978e-10	UP	Solyc07g042680.3	Solyc07g042680.3.1	PF07714	PTHR23257 PTHR23257:SF541	EC:2.7.12.1	AT2G24360	Protein kinase superfamily protein	Cre06.g301000	(1 of 268) PTHR23257 - SERINE-THREONINE PROTEIN KINASE	LOC_Os04g51950	serine/threonine-protein kinase HT1, putative, expressed
Solyc03g117180	24.4011	2.09833	0.770414	2.72364	0.00645661	0.0490022	UP	Solyc03g117180.3	Solyc03g117180.3.1	PF07714	PTHR27001 PTHR27001:SF71	EC:2.7.11.1	AT2G25220	Protein kinase superfamily protein	Cre02.g087800	Protein tyrosine kinase	LOC_Os02g08530	protein kinase family protein, putative, expressed
Solyc12g095970	23.2077	3.4794	0.714788	4.86773	1.12885e-06	2.18587e-05	UP	Solyc12g095970.3	Solyc12g095970.3.1	PF10604	PTHR31213 PTHR31213:SF7		AT2G26040	PYR1-like 2			LOC_Os02g13330	bet v I allergen family protein, putative, expressed
Solyc09g074400	872.362	6.87603	0.471882	14.5715	4.26363e-48	8.88831e-46	UP	Solyc09g074400.3	Solyc09g074400.3.1	PF00400	PTHR19920 PTHR19920:SF0		AT2G26060	Transducin/WD40 repeat-like superfamily protein	Cre08.g374400	(1 of 1) PTHR19920:SF0 - CYTOSOLIC IRON-SULFUR PROTEIN ASSEMBLY PROTEIN CIAO1-RELATED	LOC_Os07g14830	WD domain, G-beta repeat domain containing protein, expressed
Solyc12g087820	46.8122	7.38326	0.863819	8.54723	1.2608e-17	6.67749e-16	UP	Solyc12g087820.1	Solyc12g087820.1.1	PF00319	PTHR11945 PTHR11945:SF190		AT2G26320	AGAMOUS-like 33
Solyc01g008790	10.9885	4.18496	0.971118	4.30942	1.63683e-05	0.000257427	UP	Solyc01g008790.4	Solyc01g008790.4.1	PF04185	PTHR31956 PTHR31956:SF10	EC:3.1.4.3	AT2G26870	non-specific phospholipase C2			LOC_Os01g72520	phosphoesterase family protein, putative, expressed
Solyc11g066340	14.2645	3.8932	0.850533	4.57736	4.70874e-06	8.22393e-05	UP	Solyc11g066340.2	Solyc11g066340.2.1		PTHR37212 PTHR37212:SF1		AT2G28130				LOC_Os01g13940	expressed protein
Solyc03g115810	27.9076	2.9584	0.601184	4.92096	8.612e-07	1.69779e-05	UP	Solyc03g115810.3	Solyc03g115810.3.1	PF03164	PTHR13027 PTHR13027:SF7		AT2G28390	SAND family protein	Cre03.g154500	(1 of 1) PTHR13027 - SAND PROTEIN-RELATED
Solyc11g069340	23.1106	3.33921	0.704942	4.73686	2.17052e-06	4.0126e-05	UP	Solyc11g069340.2	Solyc11g069340.2.1	PF00642 PF05958 PF13847	PTHR11061 PTHR11061:SF24	EC:2.1.1.35	AT2G28450	zinc finger (CCCH-type) family protein	Cre02.g101950	tRNA (uracil-5)-methyltransferase	LOC_Os04g01480	zinc finger C-x8-C-x5-C-x3-H type family protein, expressed
Solyc11g069270	28.0633	2.71181	0.601875	4.5056	6.61853e-06	0.000112389	UP	Solyc11g069270.2	Solyc11g069270.2.1	PF01301 PF02140	PTHR23421 PTHR23421:SF58	EC:3.2.1.145 EC:3.2.1.23	AT2G28470	beta-galactosidase 8			LOC_Os03g15020	beta-galactosidase precursor, putative, expressed
Solyc12g014280	43.2014	6.19339	0.685012	9.04129	1.54839e-19	9.91575e-18	UP	Solyc12g014280.2	Solyc12g014280.2.1	PF01985	PTHR31426 PTHR31426:SF2		AT2G28480	RNA-binding CRS1 / YhbY (CRM) domain protein			LOC_Os01g72820	CRS1/YhbY domain containing protein, putative, expressed
Solyc06g075370	15.7798	4.3987	0.861098	5.10825	3.25159e-07	6.86619e-06	UP	Solyc06g075370.3	Solyc06g075370.3.1	PF02701	PTHR31992 PTHR31992:SF8		AT2G28510	Dof-type zinc finger DNA-binding family protein
Solyc06g005560	16.0065	4.21338	0.819238	5.14304	2.70323e-07	5.75788e-06	UP	Solyc06g005560.4	Solyc06g005560.4.1	PF01357 PF03330	PTHR31867 PTHR31867:SF5		AT2G28950	expansin A6	Cre17.g723100	(1 of 11) PTHR31867//PTHR31867:SF1 - FAMILY NOT NAMED // EXPANSIN-A1-RELATED	LOC_Os03g60720	expansin precursor, putative, expressed
Solyc06g076570	10.0754	2.88001	0.968632	2.97327	0.00294644	0.0253017	UP	Solyc06g076570.4	Solyc06g076570.4.1	PF00011	PTHR11527 PTHR11527:SF158		AT2G29500	HSP20-like chaperones superfamily protein	Cre07.g318600	Heat shock protein 22H	LOC_Os01g04380	hsp20/alpha crystallin family protein, putative, expressed
Solyc06g076900	47.9972	2.19307	0.54677	4.01095	6.04749e-05	0.000856262	UP	Solyc06g076900.4	Solyc06g076900.4.1	PF01535 PF13041 PF14432	PTHR24015 PTHR24015:SF558		AT2G29760	Tetratricopeptide repeat (TPR)-like superfamily protein			LOC_Os01g08120	pentatricopeptide, putative, expressed
Solyc02g081870	5.16794	7.81941	2.39465	3.26537	0.0010932	0.0110425	UP	Solyc02g081870.4	Solyc02g081870.4.1	PF00005 PF01061 PF08370 PF14510	PTHR19241 PTHR19241:SF169	EC:3.6.3.25	AT2G29940	pleiotropic drug resistance 3	Cre16.g655450	(1 of 1) PTHR19241//PTHR19241:SF307 - ATP-BINDING CASSETTE TRANSPORTER // ABC TRANSPORTER G FAMILY MEMBER 34-RELATED
Solyc05g021100	1761.18	9.19802	0.335037	27.4537	6.26727e-166	2.04689e-162	UP	Solyc05g021100.2	Solyc05g021100.2.1		PTHR24356 PTHR24356:SF215		AT2G30880	Pleckstrin homology (PH) domain-containing protein			LOC_Os03g46340	pleckstrin homology domain-containing protein, putative, expressed
Solyc12g013960	31.6934	4.56775	0.657249	6.9498	3.65793e-12	1.30804e-10	UP	Solyc12g013960.3	Solyc12g013960.3.1	PF05097	PTHR33671 PTHR33671:SF2		AT2G30990	Protein of unknown function (DUF688)
Solyc12g010870	18.0819	2.16796	0.747882	2.89879	0.003746	0.0312369	UP	Solyc12g010870.3	Solyc12g010870.3.1		PTHR34118 PTHR34118:SF3		AT2G31040	ATP synthase protein I -related	Cre01.g049600	Conserved in the Green Lineage and Diatoms	LOC_Os01g48300	ATP synthase protein I related, putative, expressed
Solyc10g008730	822.71	7.97347	0.380083	20.9782	1.03651e-97	1.01557e-94	UP	Solyc10g008730.3	Solyc10g008730.3.1		PTHR33834		AT2G31090				LOC_Os05g11900	expressed protein
Solyc01g006140	6.06035	4.36951	1.30627	3.34502	0.00082277	0.0085852	UP	Solyc01g006140.4	Solyc01g006140.4.1	PF08839 PF16679	PTHR28637 PTHR28637:SF1		AT2G31270	homolog of yeast CDT1 A			LOC_Os04g10650	CDT1A - Putative DNA replication initiation protein, expressed
Solyc09g065120	46.2943	2.2828	0.486069	4.69646	2.64703e-06	4.82074e-05	UP	Solyc09g065120.4	Solyc09g065120.4.1	PF00344	PTHR10906 PTHR10906:SF2		AT2G31530	SecY protein transport family protein	Cre03.g158250	Preprotein translocase secY subunit	LOC_Os05g33020	preprotein translocase subunit secY, putative, expressed
Solyc07g041490	37.7102	2.17256	0.530587	4.09463	4.22849e-05	0.000615613	UP	Solyc07g041490.3	Solyc07g041490.3.1	PF07876	PTHR33178 PTHR33178:SF3		AT2G31670	Stress responsive alpha-beta barrel domain protein			LOC_Os07g41810	stress responsive A/B Barrel domain containing protein, expressed
Solyc12g017920	17.3165	3.30955	0.776136	4.26414	2.00673e-05	0.000311106	UP	Solyc12g017920.3	Solyc12g017920.3.1	PF05028	PTHR12837	EC:3.2.1.143	AT2G31870	Poly (ADP-ribose) glycohydrolase (PARG)
Solyc09g008470	8.70778	7.12158	1.67251	4.25802	2.06242e-05	0.000318732	UP	Solyc09g008470.4	Solyc09g008470.4.1	PF12874 PF16835	PTHR23205 PTHR23205:SF0		AT2G32600	hydroxyproline-rich glycoprotein family protein	Cre06.g252700	Splicing factor 3a, subunit 2	LOC_Os03g15700	splicing factor 3A subunit 2, putative, expressed
Solyc09g092160	13.0824	3.46454	1.10975	3.1219	0.00179689	0.0170105	UP	Solyc09g092160.2	Solyc09g092160.2.1	PF01301 PF02140	PTHR23421 PTHR23421:SF69	EC:3.2.1.23	AT2G32810	beta galactosidase 9			LOC_Os12g24170	beta-galactosidase precursor, putative, expressed
Solyc07g049350	29.3697	3.25046	0.815855	3.98411	6.77331e-05	0.000953519	UP	Solyc07g049350.3	Solyc07g049350.3.1		PTHR34553		AT2G32970				LOC_Os02g53210	expressed protein
Solyc07g049300	124.616	4.42123	0.379175	11.6601	2.03732e-31	2.34843e-29	UP	Solyc07g049300.3	Solyc07g049300.3.1	PF00759	PTHR22298 PTHR22298:SF59	EC:3.2.1.4	AT2G32990	glycosyl hydrolase 9B8	Cre17.g730550	(1 of 4) 3.2.1.4 - Cellulase / Endoglucanase	LOC_Os02g50490	endoglucanase, putative, expressed
Solyc10g007390	29.5445	2.53199	0.616952	4.10403	4.0602e-05	0.000594268	UP	Solyc10g007390.3	Solyc10g007390.3.1	PF00344 PF10559	PTHR10906		AT2G34250	SecY protein transport family protein	Cre03.g171350	SEC61-alpha subunit of ER-translocon	LOC_Os03g11440	protein transport protein Sec61 subunit alpha, putative, expressed
Solyc08g077090	9.74288	5.37967	1.17112	4.59361	4.35639e-06	7.66317e-05	UP	Solyc08g077090.3	Solyc08g077090.3.1		PTHR10190	EC:3.1.3.48	AT2G35320	EYES ABSENT homolog			LOC_Os06g02028	eyes absent homolog 4, putative, expressed
Solyc05g054190	12.8831	2.48121	0.897753	2.7638	0.00571318	0.0442162	UP	Solyc05g054190.4	Solyc05g054190.4.1	PF04535	PTHR11615 PTHR11615:SF100		AT2G35760	Uncharacterised protein family (UPF0497)			LOC_Os03g10030	membrane associated DUF588 domain containing protein, putative, expressed
Solyc10g081730	20.9753	3.13044	0.751165	4.16745	3.08023e-05	0.00046431	UP	Solyc10g081730.2	Solyc10g081730.2.1	PF06886	PTHR31358 PTHR31358:SF1		AT2G35880	TPX2 (targeting protein for Xklp2) protein family			LOC_Os11g36340	lymphoid organ expressed yellow head virus receptor protein, putative, expressed
Solyc01g007780	6.95275	3.57569	1.26702	2.82213	0.00477057	0.0384146	UP	Solyc01g007780.4	Solyc01g007780.4.1	PF03134	PTHR12300 PTHR12300:SF44		AT2G36020	HVA22-like protein J	Cre01.g027900	similar to HAV22
Solyc09g010420	8.53397	3.048	1.02037	2.98715	0.00281591	0.0243946	UP	Solyc09g010420.4	Solyc09g010420.4.1	PF01960	PTHR23100 PTHR23100:SF0	EC:2.3.1.1 EC:2.3.1.35	AT2G37500	arginine biosynthesis protein ArgJ family	Cre16.g694850	N-acetylglutamate synthase	LOC_Os03g17120	arginine biosynthesis bifunctional protein argJ 1, putative, expressed
Solyc10g084650	266.369	6.97467	0.397996	17.5245	9.31903e-69	3.65231e-66	UP	Solyc10g084650.3	Solyc10g084650.3.1	PF16135	PTHR24098 PTHR24098:SF12	EC:2.3.1.48	AT2G37520	Acyl-CoA N-acyltransferase with RING/FYVE/PHD-type zinc finger domain
Solyc09g014240	19.5501	2.40685	0.703529	3.42111	0.000623666	0.0067972	UP	Solyc09g014240.4	Solyc09g014240.4.1	PF00394 PF07731 PF07732	PTHR11709 PTHR11709:SF93	EC:1.10.3.2	AT2G38080	Laccase/Diphenol oxidase family protein			LOC_Os11g48060	laccase-22 precursor, putative, expressed
Solyc10g075100	790.46	4.42507	0.365052	12.1218	8.10067e-34	1.01757e-31	UP	Solyc10g075100.2	Solyc10g075100.2.1	PF00234	PTHR33076 PTHR33076:SF2		AT2G38540	lipid transfer protein 1			LOC_Os11g24070	LTPL10 - Protease inhibitor/seed storage/LTP family protein precursor, expressed
Solyc10g074870	37.9789	3.67735	0.571986	6.42909	1.28367e-10	3.90602e-09	UP	Solyc10g074870.2	Solyc10g074870.2.1	PF00013 PF16544	PTHR11208 PTHR11208:SF42		AT2G38610	RNA-binding KH domain-containing protein			LOC_Os03g60110	KH domain containing protein, putative, expressed
Solyc05g054460	137.994	6.43699	0.460031	13.9925	1.73224e-44	3.08591e-42	UP	Solyc05g054460.3	Solyc05g054460.3.1	PF00535	PTHR10859 PTHR10859:SF91	EC:2.4.1.117	AT2G39630	Nucleotide-diphospho-sugar transferases superfamily protein	Cre16.g652850	Dolichol-phosphate glycosyltransferase	LOC_Os03g60700	dolichyl-phosphate beta-glycosyltransferase, putative, expressed
Solyc05g052910	96.2474	8.03357	0.725955	11.0662	1.82982e-28	1.94876e-26	UP	Solyc05g052910.4	Solyc05g052910.4.1	PF00412 PF12315	PTHR24209 PTHR24209:SF7		AT2G39830	DA1-related protein 2	Cre10.g424350	(1 of 1) PTHR24209//PTHR24209:SF7 - FAMILY NOT NAMED // PROTEIN DA1-RELATED 2	LOC_Os03g16090	LIM domain-containing protein, putative, expressed
Solyc05g052630	173.595	4.36851	1.05097	4.15665	3.22949e-05	0.00048606	UP	Solyc05g052630.4	Solyc05g052630.4.1		PTHR36741		AT2G39950				LOC_Os07g01060	expressed protein
Solyc06g049050	15.4012	2.51349	0.830401	3.02684	0.00247122	0.0222751	UP	Solyc06g049050.3	Solyc06g049050.3.1	PF01357 PF03330	PTHR31867 PTHR31867:SF22		AT2G40610	expansin A8	Cre17.g723100	(1 of 11) PTHR31867//PTHR31867:SF1 - FAMILY NOT NAMED // EXPANSIN-A1-RELATED	LOC_Os01g60770	expansin precursor, putative, expressed
Solyc04g016520	8.11139	4.38904	1.13946	3.85185	0.000117231	0.00154484	UP	Solyc04g016520.3	Solyc04g016520.3.1	PF00953	PTHR10571	EC:2.7.8.15	AT2G41490	UDP-glcnac-adolichol phosphate glcnac-1-p-transferase	Cre16.g663100	N-acetylglucosamine phosphostransferase	LOC_Os07g46640	UDP-N-acetylglucosamine--dolichyl-phosphate N-acetylglucosaminephosphotransferase, putative, expressed
Solyc04g016510	8.23947	3.96561	1.09348	3.62659	0.000287186	0.00342734	UP	Solyc04g016510.3	Solyc04g016510.3.1	PF00400 PF08799	PTHR19846		AT2G41500	WD-40 repeat family protein / small nuclear ribonucleoprotein Prp4p-related	Cre16.g662800	Splicing factor, component of the U4/U6-U5 snRNP complex	LOC_Os03g23935	WD domain, G-beta repeat domain containing protein, expressed
Solyc10g080010	6.82163	5.79976	1.47638	3.92836	8.5528e-05	0.00117697	UP	Solyc10g080010.2	Solyc10g080010.2.1	PF04577	PTHR20961 PTHR20961:SF12	EC:2.4.1.255	AT2G41640	Glycosyltransferase family 61 protein			LOC_Os01g31370	glycosyltransferase, putative, expressed
Solyc04g015680	67.2164	2.00882	0.418182	4.8037	1.55757e-06	2.94616e-05	UP	Solyc04g015680.3	Solyc04g015680.3.1	PF00675 PF05193 PF16187	PTHR11851 PTHR11851:SF155	EC:3.4.24.56	AT2G41790	Insulinase (Peptidase family M16) family protein	Cre09.g386113	(1 of 2) K01408 - insulysin (IDE, ide)	LOC_Os07g38270	insulin-degrading enzyme, putative, expressed
Solyc05g056270	13.1116	2.65412	0.841835	3.15278	0.00161726	0.0154897	UP	Solyc05g056270.3	Solyc05g056270.3.1	PF00463	PTHR21631 PTHR21631:SF12	EC:4.1.3.32	AT2G43180	Phosphoenolpyruvate carboxylase family protein	Cre03.g149250	Isocitrate lyase	LOC_Os04g42580	carboxyvinyl-carboxyphosphonate phosphorylmutase, putative, expressed
Solyc12g021170	76.4838	5.23893	0.480119	10.9117	1.0131e-27	1.00266e-25	UP	Solyc12g021170.2	Solyc12g021170.2.1	PF05187 PF13450	PTHR10617 PTHR10617:SF107	EC:1.5.5.1	AT2G43400	electron-transfer flavoprotein:ubiquinone oxidoreductase	Cre02.g094300	Electron transfer flavoprotein-ubiquinone oxidoreductase	LOC_Os10g37210	FAD dependent oxidoreductase domain containing protein, expressed
Solyc01g098380	129.132	4.46115	0.876556	5.0894	3.59197e-07	7.48811e-06	UP	Solyc01g098380.4	Solyc01g098380.4.1	PF01113 PF05173	PTHR20836 PTHR20836:SF0	EC:1.17.1.8	AT2G44040	Dihydrodipicolinate reductase, bacterial/plant	Cre14.g627850	(1 of 2) 1.17.1.8 - 4-hydroxy-tetrahydrodipicolinate reductase / Dihydrodipicolinate reductase	LOC_Os02g24020	dihydrodipicolinate reductase, putative, expressed
Solyc01g081620	5.78804	5.56147	1.54467	3.60044	0.000317685	0.0037457	UP	Solyc01g081620.3	Solyc01g081620.3.1	PF06101	PTHR17204 PTHR17204:SF28		AT2G44260	Plant protein of unknown function (DUF946)			LOC_Os07g38840	expressed protein
Solyc01g088780	14.5383	2.49064	0.791758	3.14571	0.00165685	0.015831	UP	Solyc01g088780.3	Solyc01g088780.3.1	PF08477	PTHR24072 PTHR24072:SF160		AT2G44690	Arabidopsis RAC-like 9
Solyc01g091420	6.73918	6.82521	1.74593	3.9092	9.26007e-05	0.00126365	UP	Solyc01g091420.2	Solyc01g091420.2.1	PF03195	PTHR31529 PTHR31529:SF3		AT2G45420	LOB domain-containing protein 18			LOC_Os03g14270	DUF260 domain containing protein, putative, expressed
Solyc01g094150	76.8323	4.32927	0.451408	9.5906	8.75722e-22	6.3558e-20	UP	Solyc01g094150.3	Solyc01g094150.3.1	PF07728	PTHR23074 PTHR23074:SF86	EC:3.6.4.3	AT2G45500	AAA-type ATPase family protein	Cre16.g650151	(1 of 2) KOG0739 - AAA+-type ATPase	LOC_Os06g03940	spastin, putative, expressed
Solyc02g065190	356.572	9.00525	0.559978	16.0814	3.44295e-58	1.12447e-55	UP	Solyc02g065190.3	Solyc02g065190.3.1	PF00067	PTHR24298 PTHR24298:SF122	EC:1.14.13.152	AT2G45550	cytochrome P450, family 76, subfamily C, polypeptide 4	Cre03.g166900	Cytochrome P450, CYP4 superfamily	LOC_Os10g08319	cytochrome P450, putative, expressed
Solyc05g047690	85.9262	2.33745	0.391035	5.97759	2.26457e-09	6.02941e-08	UP	Solyc05g047690.3	Solyc05g047690.3.1	PF06487	PTHR13082		AT2G45640	SIN3 associated polypeptide P18	Cre09.g404400	Sin3 complex component	LOC_Os02g02960	histone deacetylase complex subunit SAP18, putative, expressed
Solyc01g093960	8.89611	8.60973	1.80118	4.78006	1.75247e-06	3.29572e-05	UP	Solyc01g093960.3	Solyc01g093960.3.1	PF00319 PF01486	PTHR11945 PTHR11945:SF146		AT2G45650	AGAMOUS-like 6			LOC_Os02g45770	OsMADS6 - MADS-box family gene with MIKCc type-box, expressed
Solyc06g009070	6.40627	3.62936	1.21048	2.99828	0.00271505	0.0238583	UP	Solyc06g009070.3	Solyc06g009070.3.1	PF00270 PF00271 PF00642	PTHR18934 PTHR18934:SF129	EC:3.6.4.13	AT2G47680	zinc finger (CCCH type) helicase family protein			LOC_Os01g15300	zinc finger helicase family protein, putative, expressed
Solyc09g074510	31.8801	3.10373	0.576743	5.38148	7.38769e-08	1.70718e-06	UP	Solyc09g074510.3	Solyc09g074510.3.1	PF00646 PF01167	PTHR16517 PTHR16517:SF34		AT2G47900	tubby like protein 3	Cre12.g520650	Tubby-like protein	LOC_Os03g22800	OsFBT5 - F-box and tubby domain containing protein, expressed
Solyc09g074210	7.72135	4.75121	1.25305	3.79172	0.000149607	0.00193384	UP	Solyc09g074210.3	Solyc09g074210.3.1	PF03372	PTHR14859 PTHR14859:SF2		AT2G48030	DNAse I-like superfamily protein			LOC_Os03g24610	endonuclease/exonuclease/phosphatase family domain containing protein, expressed
Solyc02g088190	40.2448	4.56838	0.569425	8.02279	1.03371e-15	4.82298e-14	UP	Solyc02g088190.4	Solyc02g088190.4.1	PF00249	PTHR10641 PTHR10641:SF546		AT3G01140	myb domain protein 106			LOC_Os08g33660	MYB family transcription factor, putative, expressed
Solyc02g088110	41.4683	2.73935	0.523241	5.23535	1.64674e-07	3.64215e-06	UP	Solyc02g088110.4	Solyc02g088110.4.1	PF00076 PF13893	PTHR24012 PTHR24012:SF386		AT3G01150	polypyrimidine tract-binding protein 1			LOC_Os03g25980	polypyrimidine tract-binding protein, putative, expressed
Solyc04g049330	65.9703	3.77448	0.476723	7.91755	2.4223e-15	1.10389e-13	UP	Solyc04g049330.3	Solyc04g049330.3.1	PF03179	PTHR12713 PTHR12713:SF14		AT3G01390	vacuolar membrane ATPase 10	Cre11.g468550	Vacuolar ATP synthase subunit G	LOC_Os04g51270	vacuolar ATPase G subunit, putative, expressed
Solyc02g087140	23.6285	3.53273	0.741296	4.76561	1.88279e-06	3.51262e-05	UP	Solyc02g087140.3	Solyc02g087140.3.1	PF13456	PTHR33033 PTHR33033:SF13	EC:3.1.26.4	AT3G01410	Polynucleotidyl transferase, ribonuclease H-like superfamily protein
Solyc02g093990	4.0741	4.31866	1.59066	2.71502	0.00662724	0.049949	UP	Solyc02g093990.4	Solyc02g093990.4.1	PF00406	PTHR23359 PTHR23359:SF84	EC:2.7.4.3	AT3G01820	P-loop containing nucleoside triphosphate hydrolases superfamily protein			LOC_Os08g02540	adenylate kinase, putative, expressed
Solyc01g009900	8.62685	5.71422	1.36385	4.18977	2.79235e-05	0.000423521	UP	Solyc01g009900.3	Solyc01g009900.3.1	PF00462	PTHR10168 PTHR10168:SF62	EC:1.8.1.9	AT3G02000	Thioredoxin superfamily protein			LOC_Os04g32300	OsGrx_C9 - glutaredoxin subgroup III, expressed
Solyc04g077860	14.8858	3.12353	0.828764	3.76891	0.000163964	0.00210475	UP	Solyc04g077860.4	Solyc04g077860.4.1	PF12697	PTHR10992 PTHR10992:SF891		AT3G03990	alpha/beta-Hydrolases superfamily protein			LOC_Os03g10620	hydrolase, alpha/beta fold family domain containing protein, expressed
Solyc12g027580	84.2814	4.77407	0.452306	10.5549	4.81932e-26	4.2927e-24	UP	Solyc12g027580.3	Solyc12g027580.3.1		PTHR12596 PTHR12596:SF1		AT3G04490	(1 of 2) PTHR12596:SF1 - EXPORTIN-4	Cre09.g404350	Exportin 4	LOC_Os10g33710	expressed protein
Solyc01g097600	305.444	7.83349	0.524902	14.9237	2.30999e-50	5.26356e-48	UP	Solyc01g097600.2	Solyc01g097600.2.1	PF01142	PTHR13326 PTHR13326:SF1	EC:5.4.99.27	AT3G04820	Pseudouridine synthase family protein
Solyc01g058270	78.9077	6.33283	0.571086	11.0891	1.41724e-28	1.52595e-26	UP	Solyc01g058270.3	Solyc01g058270.3.1	PF07779	PTHR13533 PTHR13533:SF11	EC:2.3.1.45	AT3G06550	O-acetyltransferase family protein	Cre09.g389950	O-acetyltransferase-related protein
Solyc04g051150	18.4196	4.09084	0.759153	5.38869	7.09751e-08	1.644e-06	UP	Solyc04g051150.3	Solyc04g051150.3.1	PF00201 PF03033	PTHR11926 PTHR11926:SF308	EC:2.4.1.173	AT3G07020	UDP-Glycosyltransferase superfamily protein	Cre07.g333450	Sterol 3-beta-glucosyltransferase	LOC_Os04g04254	sterol 3-beta-glucosyltransferase, putative, expressed
Solyc09g061380	691.742	9.019	0.443302	20.345	5.1394e-92	4.19632e-89	UP	Solyc09g061380.3	Solyc09g061380.3.1	PF01436	PTHR24104 PTHR24104:SF10		AT3G07060	NHL domain-containing protein			LOC_Os08g04120	expressed protein
Solyc08g007520	129.979	6.47929	0.500864	12.9362	2.81071e-38	4.11035e-36	UP	Solyc08g007520.4	Solyc08g007520.4.1	PF01138 PF03725	PTHR11097 PTHR11097:SF8		AT3G07750	3'-5'-exoribonuclease family protein	Cre03.g188200	3'-5' Exoribonuclease PH component of the Exosome	LOC_Os12g21500	exosome complex exonuclease, putative, expressed
Solyc07g044840	758.583	4.6641	0.271473	17.1807	3.70333e-66	1.3439e-63	UP	Solyc07g044840.3	Solyc07g044840.3.1	PF01676 PF06415	PTHR31637 PTHR31637:SF3	EC:5.4.2.11 EC:5.4.2.12	AT3G08590	Phosphoglycerate mutase, 2,3-bisphosphoglycerate-independent	Cre06.g272050	Phosphoglycerate mutase, 2,3-bisphosphoglycerate-independent	LOC_Os01g60190	2,3-bisphosphoglycerate-independent phosphoglycerate mutase, putative, expressed
Solyc06g005770	21.7295	2.78048	0.718475	3.86997	0.000108847	0.00145099	UP	Solyc06g005770.1	Solyc06g005770.1.1	PF00234	PTHR33076 PTHR33076:SF1		AT3G08770	lipid transfer protein 6			LOC_Os05g40010	LTPL17 - Protease inhibitor/seed storage/LTP family protein precursor, expressed
Solyc09g014500	103.974	7.0923	0.561764	12.625	1.53653e-36	2.18187e-34	UP	Solyc09g014500.3	Solyc09g014500.3.1	PF03226	PTHR13848 PTHR13848:SF5		AT3G08990	Yippee family putative zinc-binding protein	Cre07.g355500	(1 of 2) KOG3399 - Predicted Yippee-type zinc-binding protein
Solyc09g008850	76.2556	5.4435	0.490466	11.0986	1.27379e-28	1.38674e-26	UP	Solyc09g008850.3	Solyc09g008850.3.1	PF00696 PF13837	PTHR21499 PTHR21499:SF26	EC:2.7.4.22	AT3G10030	aspartate/glutamate/uridylate kinase family protein			LOC_Os04g33300	amino acid kinase, putative, expressed
Solyc11g008010	18.9743	2.21189	0.723432	3.0575	0.00223193	0.0205724	UP	Solyc11g008010.2	Solyc11g008010.2.1	PF02365	PTHR31989 PTHR31989:SF43		AT3G10480	NAC domain containing protein 50
Solyc06g050310	188.118	7.48716	0.48716	15.369	2.64248e-53	6.81342e-51	UP	Solyc06g050310.3	Solyc06g050310.3.1	PF13419	PTHR18901 PTHR18901:SF29	EC:3.1.3.58	AT3G10970	Haloacid dehalogenase-like hydrolase (HAD) superfamily protein			LOC_Os05g07632	haloacid dehalogenase-like hydrolase family protein, putative, expressed
Solyc06g050610	5.93074	8.02428	1.93695	4.14273	3.43194e-05	0.000514162	UP	Solyc06g050610.3	Solyc06g050610.3.1	PF10539	PTHR10857 PTHR10857:SF31		AT3G11000	DCD (Development and Cell Death) domain protein
Solyc05g052610	9.20131	5.33439	1.55274	3.43547	0.000591534	0.00645418	UP	Solyc05g052610.3	Solyc05g052610.3.1	PF00249	PTHR24078 PTHR24078:SF261		AT3G11280	Duplicated homeodomain-like superfamily protein	Cre10.g430750	(1 of 1) PTHR24078:SF261 - DNAJ (HSP40) HOMOLOG, SUBFAMILY A, MEMBER 3A
Solyc05g052790	11.7057	4.43078	1.00332	4.41611	1.00492e-05	0.000164378	UP	Solyc05g052790.3	Solyc05g052790.3.1	PF08449	PTHR11132 PTHR11132:SF104		AT3G11320	Nucleotide-sugar transporter family protein	Cre12.g501000	Putative UDP-GlcA transporter	LOC_Os03g17740	transporter, putative, expressed
Solyc11g072060	207.485	9.77364	0.803051	12.1706	4.45583e-34	5.6699e-32	UP	Solyc11g072060.3	Solyc11g072060.3.1	PF00249	PTHR10641 PTHR10641:SF571		AT3G11440	myb domain protein 65			LOC_Os01g59660	MYB family transcription factor, putative, expressed
Solyc10g083280	38.3499	5.89072	0.68691	8.57568	9.8501e-18	5.24518e-16	UP	Solyc10g083280.4	Solyc10g083280.4.1	PF00411	PTHR11759 PTHR11759:SF12		AT3G11510	Ribosomal protein S11 family protein	Cre11.g480150	Cytosolic 80S ribosomal protein S14	LOC_Os02g33140	ribosomal protein, putative, expressed
Solyc03g063220	887.995	12.8788	1.06303	12.1152	8.77256e-34	1.08802e-31	UP	Solyc03g063220.2	Solyc03g063220.2.1	PF00271 PF04851 PF07529	PTHR10799 PTHR10799:SF603	EC:3.6.4.12	AT3G12810	SNF2 domain-containing protein / helicase domain-containing protein
Solyc07g066450	45.9961	5.96273	0.672462	8.86702	7.51315e-19	4.51618e-17	UP	Solyc07g066450.4	Solyc07g066450.4.1		PTHR33644 PTHR33644:SF2		AT3G12940	2-oxoglutarate (2OG) and Fe(II)-dependent oxygenase superfamily protein	Cre17.g716200	Similar to Small ubiquitin-like modifier	LOC_Os07g31440	expressed protein
Solyc03g121640	50.576	3.77213	0.557219	6.76956	1.29175e-11	4.39463e-10	UP	Solyc03g121640.3	Solyc03g121640.3.1	PF00118	PTHR11353 PTHR11353:SF85		AT3G13860	heat shock protein 60-3A			LOC_Os05g46290	T-complex protein, putative, expressed
Solyc07g055470	157.417	5.85457	0.492223	11.8941	1.26956e-32	1.5357e-30	UP	Solyc07g055470.3	Solyc07g055470.3.1	PF00067	PTHR24282 PTHR24282:SF33	EC:1.3.3.9	AT3G14690	cytochrome P450, family 72, subfamily A, polypeptide 15			LOC_Os01g43710	cytochrome P450 72A1, putative, expressed
Solyc07g062250	24.7519	2.15938	0.610808	3.53528	0.000407337	0.00471959	UP	Solyc07g062250.3	Solyc07g062250.3.1		PTHR34541 PTHR34541:SF2		AT3G14830				LOC_Os01g52920	expressed protein
Solyc07g062300	35.4805	4.46381	1.19768	3.72704	0.000193738	0.00240766	UP	Solyc07g062300.3	Solyc07g062300.3.1		PTHR13833 PTHR13833:SF46		AT3G14860	NHL domain-containing protein			LOC_Os02g13950	NHL repeat-containing protein, putative, expressed
Solyc12g014130	241.458	2.14834	0.578866	3.71128	0.00020621	0.00255429	UP	Solyc12g014130.2	Solyc12g014130.2.1	PF00612	PTHR32295 PTHR32295:SF9		AT3G15050	IQ-domain 10
Solyc07g063210	5.38917	7.91924	2.34557	3.37625	0.000734803	0.00775819	UP	Solyc07g063210.3	Solyc07g063210.3.1	PF01357 PF03330	PTHR31867 PTHR31867:SF24		AT3G15370	expansin 12	Cre17.g723100	(1 of 11) PTHR31867//PTHR31867:SF1 - FAMILY NOT NAMED // EXPANSIN-A1-RELATED
Solyc07g063420	48.9676	9.67627	1.43039	6.76476	1.33531e-11	4.52713e-10	UP	Solyc07g063420.3	Solyc07g063420.3.1	PF02365	PTHR31719 PTHR31719:SF9		AT3G15510	NAC domain containing protein 2			LOC_Os12g03040	no apical meristem protein, putative, expressed
Solyc06g068150	25.2486	10.1231	1.58336	6.39344	1.62194e-10	4.88977e-09	UP	Solyc06g068150.3	Solyc06g068150.3.1	PF14360	PTHR34674 PTHR34674:SF1		AT3G15820	phosphatidic acid phosphatase-related / PAP2-related			LOC_Os06g40500	expressed protein
Solyc12g098910	57.3638	3.38083	0.549631	6.15109	7.6953e-10	2.14201e-08	UP	Solyc12g098910.2	Solyc12g098910.2.1	PF00069 PF02149 PF03822	PTHR24343 PTHR24343:SF143	EC:2.7.11.1	AT3G17510	CBL-interacting protein kinase 1			LOC_Os01g18800	CAMK_KIN1/SNF1/Nim1_like.9 - CAMK includes calcium/calmodulin depedent protein kinases, expressed
Solyc03g118770	20.2263	4.29095	0.95623	4.48737	7.21087e-06	0.000121814	UP	Solyc03g118770.4	Solyc03g118770.4.1	PF00046	PTHR24326 PTHR24326:SF186		AT3G18010	WUSCHEL related homeobox 1
Solyc03g118900	39.9729	5.1676	0.631948	8.17727	2.90356e-16	1.39825e-14	UP	Solyc03g118900.3	Solyc03g118900.3.1	PF00892	PTHR31218 PTHR31218:SF62		AT3G18200	nodulin MtN21 /EamA-like transporter family protein			LOC_Os01g02870	auxin-induced protein 5NG4, putative, expressed
Solyc03g119440	14.366	2.64784	0.809398	3.27137	0.00107028	0.0108445	UP	Solyc03g119440.3	Solyc03g119440.3.1	PF00168	PTHR10774 PTHR10774:SF1		AT3G18370	C2 domain-containing protein			LOC_Os01g03820	C2 domain containing protein, putative, expressed
Solyc01g109530	10.4674	7.46341	1.63286	4.57076	4.8595e-06	8.44208e-05	UP	Solyc01g109530.3	Solyc01g109530.3.1	PF07714	PTHR27001 PTHR27001:SF55	EC:2.7.11.1	AT3G18810	Protein kinase superfamily protein	Cre16.g666300	(1 of 104) 2.7.11.25 - Mitogen-activated protein kinase kinase kinase / MLTK
Solyc01g108310	206.417	13.161	1.49167	8.82297	1.11461e-18	6.57891e-17	UP	Solyc01g108310.4	Solyc01g108310.4.1	PF05383 PF07145 PF14259	PTHR22792 PTHR22792:SF62		AT3G19090	RNA-binding protein			LOC_Os07g01260	la domain containing protein, expressed
Solyc01g108140	6.53435	3.29185	1.17741	2.79584	0.00517657	0.0409362	UP	Solyc01g108140.4	Solyc01g108140.4.1	PF02362	PTHR31391 PTHR31391:SF4		AT3G19184	AP2/B3-like transcriptional factor family protein			LOC_Os06g09420	B3 DNA binding domain containing protein, expressed
Solyc07g064830	20.428	3.80328	0.711846	5.34285	9.14962e-08	2.09948e-06	UP	Solyc07g064830.3	Solyc07g064830.3.1	PF00128 PF02806 PF02922	PTHR10357 PTHR10357:SF119	EC:2.4.1.18	AT3G20440	Alpha amylase family protein			LOC_Os06g26234	1,4-alpha-glucan-branching enzyme, putative, expressed
Solyc07g064570	11.8864	3.51548	0.982383	3.57852	0.000345545	0.00405954	UP	Solyc07g064570.3	Solyc07g064570.3.1		PTHR38371		AT3G20490				LOC_Os04g53360	expressed protein
Solyc07g064500	9.09934	4.79486	1.15526	4.15045	3.31815e-05	0.000498639	UP	Solyc07g064500.3	Solyc07g064500.3.1	PF00149 PF14008 PF16656	PTHR22953 PTHR22953:SF5	EC:3.1.3.2	AT3G20500	purple acid phosphatase 18			LOC_Os03g37130	ATPAP18/PAP18, putative, expressed
Solyc03g123840	9.65892	8.73902	1.74492	5.00827	5.49217e-07	1.11644e-05	UP	Solyc03g123840.4	Solyc03g123840.4.1	PF00076	PTHR24012 PTHR24012:SF393		AT3G21215	RNA-binding (RRM/RBD/RNP motifs) family protein	Cre08.g364700	(1 of 2) KOG1457 - RNA binding protein (contains RRM repeats)	LOC_Os08g15080	proline rich protein 3, putative, expressed
Solyc03g121210	15.0082	4.38142	0.886289	4.94355	7.67118e-07	1.51537e-05	UP	Solyc03g121210.4	Solyc03g121210.4.1	PF04934	PTHR13104		AT3G21350	RNA polymerase transcriptional regulation mediator-related
Solyc11g071840	75.2229	2.87333	0.460833	6.23509	4.51507e-10	1.29353e-08	UP	Solyc11g071840.2	Solyc11g071840.2.1	PF00612	PTHR32295 PTHR32295:SF12		AT3G22190	IQ-domain 5			LOC_Os12g42430	IQ calmodulin-binding motif domain containing protein, expressed
Solyc07g043310	40.1518	3.42172	0.529471	6.46253	1.02967e-10	3.16259e-09	UP	Solyc07g043310.3	Solyc07g043310.3.1	PF00202	PTHR11986 PTHR11986:SF90	EC:2.6.1.19 EC:2.6.1.96	AT3G22200	Pyridoxal phosphate (PLP)-dependent transferases superfamily protein			LOC_Os08g10510	aminotransferase, putative, expressed
Solyc09g082110	23.3783	2.6524	0.674352	3.93326	8.38031e-05	0.00115811	UP	Solyc09g082110.4	Solyc09g082110.4.1	PF04927	PTHR31174 PTHR31174:SF7		AT3G22490	Seed maturation protein			LOC_Os03g06360	late embryogenesis abundant protein D-34, putative, expressed
Solyc09g092520	17.7345	2.23813	0.795283	2.81425	0.00488908	0.0391046	UP	Solyc09g092520.3	Solyc09g092520.3.1	PF00722 PF06955	PTHR31062 PTHR31062:SF30	EC:2.4.1.207 EC:3.2.1.151	AT3G23730	xyloglucan endotransglucosylase/hydrolase 16
Solyc12g097070	8.76376	4.78621	1.29926	3.68379	0.000229788	0.00281785	UP	Solyc12g097070.3	Solyc12g097070.3.1		PTHR18937 PTHR18937:SF220		AT3G23980	BLISTER			LOC_Os01g68380	expressed protein
Solyc07g018350	46.1548	2.72676	0.52638	5.18021	2.2164e-07	4.77281e-06	UP	Solyc07g018350.2	Solyc07g018350.2.1	PF00488 PF01624 PF05188 PF05192	PTHR11361 PTHR11361:SF31		AT3G24495	MUTS homolog 7			LOC_Os01g08540	DNA mismatch repair protein MSH6-2, putative, expressed
Solyc05g010400	12.284	2.75662	0.851589	3.23703	0.00120781	0.012051	UP	Solyc05g010400.3	Solyc05g010400.3.1	PF00069 PF08263 PF13855	PTHR27001 PTHR27001:SF226	EC:2.7.11.1	AT3G25560	NSP-interacting kinase 2	Cre13.g563300	(1 of 104) 2.7.11.25 - Mitogen-activated protein kinase kinase kinase / MLTK	LOC_Os06g16330	BRASSINOSTEROID INSENSITIVE 1-associated receptor kinase 1 precursor, putative, expressed
Solyc10g007840	41.9204	4.87389	0.58194	8.37524	5.51099e-17	2.82705e-15	UP	Solyc10g007840.3	Solyc10g007840.3.1	PF01425	PTHR11895 PTHR11895:SF101	EC:6.3.5.7	AT3G25660	Amidase family protein	Cre10.g439400	Glutamyl tRNA amidotransferase, subunit A	LOC_Os04g55050	amidase, putative, expressed
Solyc02g093880	361.088	5.06102	0.366965	13.7916	2.86488e-43	4.83967e-41	UP	Solyc02g093880.3	Solyc02g093880.3.1	PF00439	PTHR22880 PTHR22880:SF156		AT3G27260	global transcription factor group E8	Cre08.g367300	(1 of 2) PF00439//PF17035 - Bromodomain (Bromodomain) // Bromodomain extra-terminal - transcription regulation (BET)	LOC_Os02g38980	bromodomain domain containing protein, expressed
Solyc04g024420	69.9594	5.13579	0.540452	9.50278	2.04361e-21	1.45097e-19	UP	Solyc04g024420.3	Solyc04g024420.3.1	PF00227	PTHR11599 PTHR11599:SF44	EC:3.4.25.1	AT3G27430	N-terminal nucleophile aminohydrolases (Ntn hydrolases) superfamily protein	Cre10.g424400	20S proteasome beta subunit B, type beta 2	LOC_Os05g09490	peptidase, T1 family, putative, expressed
Solyc05g013820	5.16946	4.97869	1.67721	2.96843	0.00299326	0.0255916	UP	Solyc05g013820.4	Solyc05g013820.4.1	PF00227	PTHR11599 PTHR11599:SF44	EC:3.4.25.1	AT3G27430	N-terminal nucleophile aminohydrolases (Ntn hydrolases) superfamily protein	Cre10.g424400	20S proteasome beta subunit B, type beta 2	LOC_Os05g09490	peptidase, T1 family, putative, expressed
Solyc02g088240	11.5009	7.59435	1.60582	4.72926	2.25344e-06	4.14244e-05	UP	Solyc02g088240.4	Solyc02g088240.4.1	PF03105 PF03124	PTHR10783 PTHR10783:SF52		AT3G29060	EXS (ERD1/XPR1/SYG1) family protein
Solyc08g075100	23.4608	2.61767	0.663462	3.94547	7.96426e-05	0.00110686	UP	Solyc08g075100.4	Solyc08g075100.4.1	PF07082	PTHR34127 PTHR34127:SF1		AT3G43540	Protein of unknown function (DUF1350)
Solyc06g073660	40.1056	5.89327	0.747453	7.88446	3.15894e-15	1.41978e-13	UP	Solyc06g073660.3	Solyc06g073660.3.1	PF14368	PTHR33044 PTHR33044:SF24		AT3G43720	Bifunctional inhibitor/lipid-transfer protein/seed storage 2S albumin superfamily protein			LOC_Os05g41030	LTPL67 - Protease inhibitor/seed storage/LTP family protein precursor, expressed
Solyc11g068760	63.0714	4.51668	0.538955	8.38043	5.27342e-17	2.71942e-15	UP	Solyc11g068760.2	Solyc11g068760.2.1		PTHR34564		AT3G44280				LOC_Os02g33290	expressed protein
Solyc11g068670	313.438	6.50882	0.394768	16.4877	4.49621e-61	1.57335e-58	UP	Solyc11g068670.2	Solyc11g068670.2.1	PF04389	PTHR31826		AT3G44330	(1 of 2) PF05450 - Nicastrin (Nicastrin)			LOC_Os08g01180	nicalin, putative, expressed
Solyc05g055690	11.2758	6.66502	1.42671	4.67159	2.98878e-06	5.42297e-05	UP	Solyc05g055690.3	Solyc05g055690.3.1	PF00626 PF04810 PF04811 PF04815 PF08033	PTHR13803 PTHR13803:SF4		AT3G44340	clone eighty-four	Cre01.g035850	COP-II coat subunit	LOC_Os11g29200	protein transport protein, putative, expressed
Solyc09g009420	37.2099	2.83428	0.623404	4.54647	5.45536e-06	9.46047e-05	UP	Solyc09g009420.1	Solyc09g009420.1.1		PTHR34207		AT3G44450
Solyc06g074850	10.694	6.00208	1.27109	4.722	2.33534e-06	4.27695e-05	UP	Solyc06g074850.3	Solyc06g074850.3.1	PF00450	PTHR11802 PTHR11802:SF74	EC:3.4.16.5	AT3G45010	serine carboxypeptidase-like 48	Cre06.g279400	Serine carboxypeptidase
Solyc09g010370	932.672	7.38854	0.5013	14.7388	3.63449e-49	7.9135e-47	UP	Solyc09g010370.3	Solyc09g010370.3.1	PF00025	PTHR24073 PTHR24073:SF584	EC:3.6.5.2	AT3G46060	RAB GTPase homolog 8A			LOC_Os07g13530	ras-related protein, putative, expressed
Solyc08g066700	15.9225	4.6887	0.852866	5.49758	3.85033e-08	9.17897e-07	UP	Solyc08g066700.3	Solyc08g066700.3.1	PF01138	PTHR11953 PTHR11953:SF1		AT3G46210	Ribosomal protein S5 domain 2-like superfamily protein	Cre14.g624500	Exosome complex exonuclease component	LOC_Os03g63720	exosome complex exonuclease, putative, expressed
Solyc06g076370	20.3441	7.40813	1.22283	6.05818	1.37669e-09	3.73652e-08	UP	Solyc06g076370.4	Solyc06g076370.4.1		PTHR33836 PTHR33836:SF2		AT3G46750				LOC_Os03g47540	expressed protein
Solyc10g079470	83.3617	2.95654	0.412778	7.16254	7.91982e-13	2.98455e-11	UP	Solyc10g079470.3	Solyc10g079470.3.1	PF01565 PF04030	PTHR13878 PTHR13878:SF37	EC:1.3.2.3	AT3G47930	L-galactono-1,4-lactone dehydrogenase	Cre13.g567100	D-arabinono-1,4-lactone oxidase	LOC_Os11g04740	FAD-binding and arabino-lactone oxidase domains containing protein, putative, expressed
Solyc09g009500	11.7026	3.0679	0.907123	3.38201	0.000719566	0.00761372	UP	Solyc09g009500.3	Solyc09g009500.3.1	PF12697	PTHR10992 PTHR10992:SF740	EC:3.7.1.17 EC:3.7.1.8	AT3G48410	alpha/beta-Hydrolases superfamily protein			LOC_Os04g33590	hydrolase, alpha/beta fold family protein, putative, expressed
Solyc03g111600	112.955	6.6098	0.510821	12.9396	2.69126e-38	3.9953e-36	UP	Solyc03g111600.4	Solyc03g111600.4.1	PF03372	PTHR22748 PTHR22748:SF1	EC:4.2.99.18	AT3G48425	DNAse I-like superfamily protein			LOC_Os12g18200	endonuclease/exonuclease/phosphatase family domain containing protein, expressed
Solyc06g072640	4.89715	7.75205	2.00037	3.8753	0.000106492	0.00142348	UP	Solyc06g072640.1	Solyc06g072640.1.1	PF03083	PTHR10791 PTHR10791:SF22		AT3G48740	Nodulin MtN3 family protein	Cre06.g275000	paralog of LCI36
Solyc03g007590	19.3513	2.00049	0.710177	2.81689	0.00484918	0.0388489	UP	Solyc03g007590.4	Solyc03g007590.4.1		PTHR13343 PTHR13343:SF13	EC:3.4.19.12 EC:3.4.22.69	AT3G49140	Pentatricopeptide repeat (PPR) superfamily protein			LOC_Os11g34130	expressed protein
Solyc03g080160	31.2762	3.96607	0.635552	6.24035	4.36591e-10	1.25446e-08	UP	Solyc03g080160.3	Solyc03g080160.3.1	PF01849	PTHR21713		AT3G49470	nascent polypeptide-associated complex subunit alpha-like protein 2	Cre15.g635600	Flagellar Asociated Protein 357	LOC_Os03g02960	nascent polypeptide-associated complex subunit alpha, putative, expressed
Solyc02g091970	79.652	3.24723	0.436394	7.44105	9.9891e-14	3.9465e-12	UP	Solyc02g091970.4	Solyc02g091970.4.1	PF01063	PTHR11825 PTHR11825:SF46	EC:2.6.1.42 EC:2.6.1.88	AT3G49680	branched-chain aminotransferase 3	Cre05.g245900	Branched-chain amino acid aminotransferase	LOC_Os03g01600	aminotransferase domain containing protein, putative, expressed
Solyc02g061810	219.423	7.29279	0.459896	15.8575	1.24822e-56	3.70609e-54	UP	Solyc02g061810.3	Solyc02g061810.3.1	PF01529	PTHR22883 PTHR22883:SF33	EC:2.3.1.225	AT3G51390	DHHC-type zinc finger family protein			LOC_Os12g29560	DHHC zinc finger domain containing protein, expressed
Solyc11g006760	52.8696	2.27963	0.533106	4.27613	1.90169e-05	0.0002967	UP	Solyc11g006760.3	Solyc11g006760.3.1	PF10159	PTHR14580		AT3G52220	(1 of 1) PTHR14580:SF0 - MULTIPLE MYELOMA TUMOR-ASSOCIATED PROTEIN 2	Cre18.g749347	(1 of 1) PTHR14580:SF0 - MULTIPLE MYELOMA TUMOR-ASSOCIATED PROTEIN 2	LOC_Os08g44440	multiple myeloma tumor-associated protein 2, putative, expressed
Solyc06g007310	30.8435	3.29925	0.632369	5.21728	1.81572e-07	3.98888e-06	UP	Solyc06g007310.4	Solyc06g007310.4.1	PF01026	PTHR10060 PTHR10060:SF15		AT3G52390	TatD related DNase	Cre02.g085650	(1 of 1) PTHR10060//PTHR10060:SF15 - TATD FAMILY DEOXYRIBONUCLEASE // DEOXYRIBONUCLEASE TATDN1-RELATED	LOC_Os07g06440	deoxyribonuclease tatD, putative, expressed
Solyc10g082000	3.85626	4.95638	1.73207	2.86153	0.004216	0.0345913	UP	Solyc10g082000.3	Solyc10g082000.3.1	PF02861	PTHR11638 PTHR11638:SF69		AT3G52490	Double Clp-N motif-containing P-loop nucleoside triphosphate hydrolases superfamily protein			LOC_Os04g33980	transposon protein, putative, Mutator sub-class, expressed
Solyc09g010080	7.72713	8.41707	1.80919	4.6524	3.28094e-06	5.90578e-05	UP	Solyc09g010080.3	Solyc09g010080.3.1	PF00251 PF08244	PTHR31953 PTHR31953:SF5	EC:3.2.1.26	AT3G52600	cell wall invertase 2	Cre12.g488050	Fructan fructosyltransferase	LOC_Os04g33720	glycosyl hydrolases, putative, expressed
Solyc10g083290	42.1884	4.56423	0.573714	7.95559	1.78283e-15	8.16271e-14	UP	Solyc10g083290.4	Solyc10g083290.4.1	PF00251 PF08244	PTHR31953 PTHR31953:SF5	EC:3.2.1.26	AT3G52600	cell wall invertase 2	Cre12.g488050	Fructan fructosyltransferase	LOC_Os04g33720	glycosyl hydrolases, putative, expressed
Solyc10g083840	16.9929	4.73826	0.848165	5.58649	2.31709e-08	5.67798e-07	UP	Solyc10g083840.1	Solyc10g083840.1.1	PF00120 PF04909	PTHR20852 PTHR20852:SF16	EC:6.3.1.2	AT3G53180	glutamate-ammonia ligases;catalytics;glutamate-ammonia ligases	Cre03.g146627	(1 of 1) PTHR20852//PTHR20852:SF16 - GLUTAMINE SYNTHETASE // TYPE-1 GLUTAMINE SYNTHETASE 1	LOC_Os10g31820	fluG, putative, expressed
Solyc09g008380	28.4789	6.61428	0.895136	7.38913	1.4779e-13	5.81546e-12	UP	Solyc09g008380.3	Solyc09g008380.3.1	PF00544	PTHR31683 PTHR31683:SF21	EC:4.2.2.2	AT3G53190	Pectin lyase-like superfamily protein
Solyc09g005750	13.0085	3.04895	0.836264	3.64592	0.000266437	0.00321101	UP	Solyc09g005750.3	Solyc09g005750.3.1	PF12552 PF14309 PF14383	PTHR21726 PTHR21726:SF49		AT3G53540	(1 of 2) PTHR21726:SF49 - PHOSPHATIDYLINOSITOL N-ACETYGLUCOSAMINLYTRANSFERASE SUBUNIT P-LIKE PROTEIN			LOC_Os03g17210	expressed protein
Solyc09g013110	57.5436	3.67242	0.483758	7.59145	3.16345e-14	1.30783e-12	UP	Solyc09g013110.3	Solyc09g013110.3.1	PF02453	PTHR10994 PTHR10994:SF65		AT3G54120	Reticulon family protein	Cre06.g308950	(1 of 2) KOG1792 - Reticulon	LOC_Os04g29920	reticulon domain containing protein, putative, expressed
Solyc11g045250	7.515	3.33583	1.0946	3.04754	0.00230721	0.0210383	UP	Solyc11g045250.1	Solyc11g045250.1.1	PF04389	PTHR10404 PTHR10404:SF42	EC:3.4.17.11	AT3G54720	Peptidase M28 family protein			LOC_Os03g57660	peptidase, putative, expressed
Solyc05g056120	431.46	2.60873	0.272136	9.58614	9.1444e-22	6.588e-20	UP	Solyc05g056120.3	Solyc05g056120.3.1	PF00320	PTHR10071 PTHR10071:SF194		AT3G54810	Plant-specific GATA-type zinc finger transcription factor family protein			LOC_Os02g56250	GATA zinc finger domain containing protein, expressed
Solyc04g010230	15.3276	3.77388	0.8033	4.69797	2.62766e-06	4.79437e-05	UP	Solyc04g010230.4	Solyc04g010230.4.1	PF00544	PTHR31683 PTHR31683:SF23	EC:4.2.2.2	AT3G55140	Pectin lyase-like superfamily protein			LOC_Os01g36620	pectate lyase family protein, expressed
Solyc04g010260	9.83416	4.83942	1.10992	4.36014	1.29981e-05	0.000208779	UP	Solyc04g010260.3	Solyc04g010260.3.1	PF03178 PF10433	PTHR10644 PTHR10644:SF1		AT3G55220	Cleavage and polyadenylation specificity factor (CPSF) A subunit protein	Cre08.g372800	Nuclear pre-mRNA splicing factor involved in polyadenylation, CPSF family	LOC_Os02g04480	cleavage and polyadenylation specificity factor, putative, expressed
Solyc10g077050	183.575	6.6971	0.462301	14.4865	1.47558e-47	2.95056e-45	UP	Solyc10g077050.2	Solyc10g077050.2.1	PF01529	PTHR22883 PTHR22883:SF27	EC:2.3.1.225	AT3G56930	DHHC-type zinc finger family protein			LOC_Os12g03730	zinc finger DHHC domain-containing protein, putative, expressed
Solyc04g017700	7.97021	3.52378	1.17884	2.9892	0.00279705	0.0243332	UP	Solyc04g017700.4	Solyc04g017700.4.1	PF05024	PTHR21329 PTHR21329:SF3	EC:2.4.1.198	AT3G57170	N-acetylglucosaminyl transferase component family protein / Gpi1 family protein			LOC_Os05g22370	N-acetylglucosaminyl transferase component, putative, expressed
Solyc01g006150	156.105	5.29354	0.49833	10.6225	2.34091e-26	2.10425e-24	UP	Solyc01g006150.3	Solyc01g006150.3.1	PF01545 PF16916	PTHR11562 PTHR11562:SF45		AT3G58060	Cation efflux family protein	Cre03.g160800	Cation efflux transporter, membrane protein	LOC_Os03g12530	cation efflux family protein, putative, expressed
Solyc07g055330	5.25191	4.44424	1.48175	2.99931	0.00270588	0.0237991	UP	Solyc07g055330.3	Solyc07g055330.3.1	PF13639	PTHR22763		AT3G58720	RING/U-box superfamily protein			LOC_Os09g17610	RING finger protein, putative, expressed
Solyc07g055980	40.9059	4.02492	0.55035	7.31338	2.60511e-13	1.00889e-11	UP	Solyc07g055980.3	Solyc07g055980.3.1	PF13242	PTHR19288 PTHR19288:SF25	EC:3.1.3.27	AT3G58830	haloacid dehalogenase (HAD) superfamily protein	Cre04.g219900	(1 of 1) K01094 - phosphatidylglycerophosphatase GEP4 (GEP4)
Solyc12g006360	5.65996	7.97995	1.93641	4.12101	3.77223e-05	0.00055747	UP	Solyc12g006360.3	Solyc12g006360.3.1	PF01554	PTHR11206 PTHR11206:SF85		AT3G59030	MATE efflux family protein			LOC_Os12g42130	MATE efflux family protein, putative, expressed
Solyc08g014150	26.6224	2.97188	0.782836	3.79631	0.000146868	0.00190345	UP	Solyc08g014150.4	Solyc08g014150.4.1	PF00168 PF02893 PF16016	PTHR23319 PTHR23319:SF17		AT3G59660	C2 domain-containing protein / GRAM domain-containing protein	Cre16.g664050	(1 of 1) PF02893//PF16016 - GRAM domain (GRAM) // Domain of unknown function (DUF4782) (DUF4782)	LOC_Os09g34130	GRAM domain containing protein, expressed
Solyc01g090840	12.686	3.57927	0.879961	4.06754	4.75127e-05	0.000678614	UP	Solyc01g090840.3	Solyc01g090840.3.1	PF13912	PTHR26374 PTHR26374:SF175		AT3G60580	C2H2-like zinc finger protein			LOC_Os10g40660	ZOS10-07 - C2H2 zinc finger protein, expressed
Solyc01g100370	44.4999	3.66512	0.706707	5.1862	2.14628e-07	4.64222e-06	UP	Solyc01g100370.3	Solyc01g100370.3.1	PF00582	PTHR31964 PTHR31964:SF28		AT3G62550	Adenine nucleotide alpha hydrolases-like superfamily protein			LOC_Os01g19820	universal stress protein domain containing protein, putative, expressed
Solyc08g006010	12.1265	5.37753	1.10795	4.85359	1.21246e-06	2.33393e-05	UP	Solyc08g006010.3	Solyc08g006010.3.1		PTHR11227 PTHR11227:SF28		AT3G62770	Transducin/WD40 repeat-like superfamily protein	Cre10.g425750	(1 of 1) PTHR11227//PTHR11227:SF18 - WD-REPEAT PROTEIN INTERACTING WITH PHOSPHOINOSIDES WIPI -RELATED // WD REPEAT DOMAIN PHOSPHOINOSITIDE-INTERACTING PROTEIN 3	LOC_Os01g70780	WD40-like domain containing protein, putative, expressed
Solyc09g008410	31.2395	5.1988	0.709553	7.32687	2.35591e-13	9.19648e-12	UP	Solyc09g008410.3	Solyc09g008410.3.1	PF00160	PTHR11071 PTHR11071:SF200	EC:5.2.1.8	AT3G66654	Cyclophilin-like peptidyl-prolyl cis-trans isomerase family protein			LOC_Os07g29390	peptidyl-prolyl cis-trans isomerase, putative, expressed
Solyc01g091310	74.1275	5.44482	0.506047	10.7595	5.34523e-27	4.94081e-25	UP	Solyc01g091310.3	Solyc01g091310.3.1	PF00400	PTHR22847 PTHR22847:SF358		AT4G00090	Transducin/WD40 repeat-like superfamily protein	Cre02.g102450	(1 of 1) PTHR22847//PTHR22847:SF358 - WD40 REPEAT PROTEIN // SUBFAMILY NOT NAMED	LOC_Os03g64110	WD domain, G-beta repeat domain containing protein, expressed
Solyc01g094620	64.7124	2.87672	0.443975	6.47946	9.20507e-11	2.85415e-09	UP	Solyc01g094620.3	Solyc01g094620.3.1	PF09497	PTHR13992 PTHR13992:SF25		AT4G00450	RNA polymerase II transcription mediators	Cre12.g543850	(1 of 1) PF09497 - Transcription mediator complex subunit Med12 (Med12)	LOC_Os07g45400	expressed protein
Solyc03g083240	70.6785	3.3149	0.52376	6.32904	2.46687e-10	7.28023e-09	UP	Solyc03g083240.4	Solyc03g083240.4.1	PF02373	PTHR12549 PTHR12549:SF12		AT4G00990	Transcription factor jumonji (jmjC) domain-containing protein
Solyc01g095290	16.2006	5.04495	0.911808	5.53291	3.14952e-08	7.65733e-07	UP	Solyc01g095290.4	Solyc01g095290.4.1	PF03407	PTHR10994 PTHR10994:SF60	EC:2.4.1.37	AT4G01220	Nucleotide-diphospho-sugar transferase family protein			LOC_Os05g32120	alpha 1,3-xylosyltransferase, putative, expressed
Solyc01g095020	53.1778	2.77922	0.499558	5.56336	2.64632e-08	6.466e-07	UP	Solyc01g095020.3	Solyc01g095020.3.1		PTHR34802		AT4G01290				LOC_Os06g01680	expressed protein
Solyc01g080830	27.8561	5.83893	0.949647	6.14853	7.82047e-10	2.17068e-08	UP	Solyc01g080830.3	Solyc01g080830.3.1	PF01248	PTHR21596	EC:3.1.26.5	AT4G01790	Ribosomal protein L7Ae/L30e/S12e/Gadd45 family protein			LOC_Os07g44230	ribosomal protein L7Ae/L30e/S12e/Gadd45 family protein, putative, expressed
Solyc01g079390	25.8651	3.37934	0.674961	5.00671	5.53675e-07	1.12131e-05	UP	Solyc01g079390.4	Solyc01g079390.4.1	PF00856	PTHR22884 PTHR22884:SF237	EC:2.1.1.43	AT4G02020	SET domain-containing protein	Cre17.g746247	(1 of 1) K11430 - histone-lysine N-methyltransferase EZH2 (EZH2)	LOC_Os03g19480	SET domain containing protein, expressed
Solyc01g079490	217.818	7.87472	0.528411	14.9027	3.16734e-50	7.05308e-48	UP	Solyc01g079490.2	Solyc01g079490.2.1	PF08700	PTHR15954 PTHR15954:SF4		AT4G02030	Vps51/Vps67 family (components of vesicular transport) protein	Cre09.g404650	(1 of 1) PTHR15954:SF4 - VACUOLAR PROTEIN SORTING-ASSOCIATED PROTEIN 51 HOMOLOG	LOC_Os03g52770	expressed protein
Solyc06g084380	7.90086	5.45783	1.30107	4.19489	2.73004e-05	0.000414712	UP	Solyc06g084380.4	Solyc06g084380.4.1		PTHR31447 PTHR31447:SF2		AT4G02940	oxidoreductase, 2OG-Fe(II) oxygenase family protein			LOC_Os05g33310	oxidoreductase, 2OG-Fe oxygenase family protein, putative, expressed
Solyc07g053130	16.4627	2.74737	0.781183	3.51693	0.000436569	0.00497964	UP	Solyc07g053130.4	Solyc07g053130.4.1	PF00954 PF01453 PF07714 PF08276	PTHR27002 PTHR27002:SF144	EC:2.7.11.1	AT4G03230	S-locus lectin protein kinase family protein	Cre02.g087800	Protein tyrosine kinase
Solyc11g012930	20.0452	2.92737	0.831305	3.52142	0.000429244	0.00492475	UP	Solyc11g012930.2	Solyc11g012930.2.1	PF00892	PTHR31218 PTHR31218:SF12		AT4G08300	nodulin MtN21 /EamA-like transporter family protein
Solyc11g012900	93.7077	6.21859	0.499979	12.4377	1.63153e-35	2.25151e-33	UP	Solyc11g012900.3	Solyc11g012900.3.1	PF13414 PF16546	PTHR22904 PTHR22904:SF289		AT4G08320	Tetratricopeptide repeat (TPR)-like superfamily protein			LOC_Os04g59394	expressed protein
Solyc06g064440	6.33265	3.7795	1.3046	2.89707	0.00376667	0.0313559	UP	Solyc06g064440.3	Solyc06g064440.3.1	PF13639	PTHR22765 PTHR22765:SF29		AT4G10150	RING/U-box superfamily protein			LOC_Os02g35144	zinc finger, C3HC4 type domain containing protein, expressed
Solyc11g012140	12.0646	2.76714	0.930878	2.97262	0.00295274	0.0253336	UP	Solyc11g012140.2	Solyc11g012140.2.1	PF00133 PF08264	PTHR11946 PTHR11946:SF73	EC:6.1.1.5	AT4G10320	tRNA synthetase class I (I, L, M and V) family protein	Cre16.g651750	isoleucyl-tRNA synthetase	LOC_Os06g43760	tRNA synthetase class I, putative, expressed
Solyc08g013730	385.976	5.81665	0.470257	12.3691	3.84068e-35	5.22652e-33	UP	Solyc08g013730.3	Solyc08g013730.3.1	PF00230	PTHR19139 PTHR19139:SF102		AT4G10380	NOD26-like intrinsic protein 5;1			LOC_Os10g36924	aquaporin protein, putative, expressed
Solyc08g083300	14.4351	2.80541	0.789578	3.55305	0.000380796	0.00444701	UP	Solyc08g083300.4	Solyc08g083300.4.1	PF06337 PF13423	PTHR24006 PTHR24006:SF526	EC:3.4.19.12	AT4G10570	ubiquitin-specific protease 9	Cre02.g117850	(1 of 1) K11835 - ubiquitin carboxyl-terminal hydrolase 4/11/15 [EC:3.4.19.12] (USP4_11_15, UBP12)	LOC_Os10g07270	ubiquitin carboxyl-terminal hydrolase 5, putative, expressed
Solyc08g082450	409.412	7.92972	0.410509	19.3168	3.87988e-83	2.37594e-80	UP	Solyc08g082450.3	Solyc08g082450.3.1	PF01764	PTHR31479 PTHR31479:SF2	EC:3.1.1.32	AT4G10955	alpha/beta-Hydrolases superfamily protein			LOC_Os02g18480	lipase class 3 family protein, putative, expressed
Solyc08g081640	52.4615	6.81263	0.701411	9.71275	2.66056e-22	2.00524e-20	UP	Solyc08g081640.3	Solyc08g081640.3.1	PF00400	PTHR22844 PTHR22844:SF185		AT4G11270	Transducin/WD40 repeat-like superfamily protein			LOC_Os06g22550	transducin family protein, putative, expressed
Solyc08g080280	6.78482	5.92755	1.54012	3.84875	0.000118723	0.00155722	UP	Solyc08g080280.3	Solyc08g080280.3.1		PTHR33623 PTHR33623:SF3		AT4G11780				LOC_Os10g38020	expressed protein
Solyc08g079430	615.459	9.86207	0.533565	18.4833	2.81198e-76	1.31199e-73	UP	Solyc08g079430.3	Solyc08g079430.3.1	PF01179 PF02727 PF02728	PTHR10638 PTHR10638:SF39	EC:1.4.3.21	AT4G12290	Copper amine oxidase family protein			LOC_Os04g20164	amine oxidase precursor, putative, expressed
Solyc06g054440	12.7098	5.00329	1.02142	4.89838	9.66288e-07	1.88599e-05	UP	Solyc06g054440.2	Solyc06g054440.2.1	PF13516	PTHR24006 PTHR24006:SF435		AT4G15475	F-box/RNI-like superfamily protein	Cre01.g047650	(1 of 1) K10268 - F-box and leucine-rich repeat protein 2/20 (FBXL2_20)	LOC_Os11g42160	F-box/LRR-repeat protein 3, putative, expressed
Solyc08g077850	16.7765	3.14084	0.769411	4.08213	4.46243e-05	0.000643931	UP	Solyc08g077850.2	Solyc08g077850.2.1	PF00588	PTHR12029 PTHR12029:SF11	EC:2.1.1.34	AT4G17610	tRNA/rRNA methyltransferase (SpoU) family protein	Cre01.g027350	tRNA (guanosine-2'-O)-methyltransferase
Solyc01g103170	79.5297	5.08472	0.463657	10.9666	5.53388e-28	5.64802e-26	UP	Solyc01g103170.4	Solyc01g103170.4.1	PF05212	PTHR31210 PTHR31210:SF14		AT4G18530	Protein of unknown function (DUF707)			LOC_Os01g69050	lysine ketoglutarate reductase trans-splicing related 1, putative, expressed
Solyc02g076900	13.948	2.87355	0.952061	3.01824	0.00254249	0.0228335	UP	Solyc02g076900.4	Solyc02g076900.4.1		PTHR10159 PTHR10159:SF293	EC:3.1.3.16 EC:3.1.3.48	AT4G18593	dual specificity protein phosphatase-related			LOC_Os02g15270	tyrosine-protein phosphatase YVH1, putative, expressed
Solyc02g069210	4.76176	7.72594	2.00184	3.85943	0.000113654	0.00150078	UP	Solyc02g069210.3	Solyc02g069210.3.1	PF02535	PTHR11040 PTHR11040:SF50		AT4G19690	iron-regulated transporter 1	Cre07.g355100	Zinc/iron transporter	LOC_Os03g46470	metal cation transporter, putative, expressed
Solyc10g005220	12.6407	4.48865	0.995694	4.50806	6.54229e-06	0.000111287	UP	Solyc10g005220.3	Solyc10g005220.3.1	PF13920	PTHR10044 PTHR10044:SF103	EC:6.3.2.19	AT4G20160	(1 of 3) PTHR10044//PTHR10044:SF103 - INHIBITOR OF APOPTOSIS
Solyc01g020520	10.0608	4.47246	1.08666	4.11579	3.8585e-05	0.000568117	UP	Solyc01g020520.4	Solyc01g020520.4.1	PF02163	PTHR13325 PTHR13325:SF3	EC:3.4.24.85	AT4G20310	Peptidase M50 family protein			LOC_Os01g46590	expressed protein
Solyc02g078120	358.471	5.15343	0.357399	14.4193	3.91521e-47	7.67224e-45	UP	Solyc02g078120.2	Solyc02g078120.2.1	PF05091	PTHR12399		AT4G20980	Eukaryotic translation initiation factor 3 subunit 7 (eIF-3)	Cre05.g242300	Eukaryotic translation initiation factor 3, subunit D	LOC_Os05g49150	eukaryotic translation initiation factor 3 subunit D, putative, expressed
Solyc03g031560	21.734	5.37387	0.820107	6.55265	5.65265e-11	1.7982e-09	UP	Solyc03g031560.4	Solyc03g031560.4.1	PF00132	PTHR22572	EC:2.3.1.191	AT4G21220	Trimeric LpxA-like enzymes superfamily protein			LOC_Os07g04200	bacterial transferase hexapeptide domain containing protein, expressed
Solyc05g053740	6.35181	3.89493	1.31421	2.96371	0.00303959	0.0258973	UP	Solyc05g053740.3	Solyc05g053740.3.1	PF05875	PTHR12956 PTHR12956:SF28	EC:3.5.1.23	AT4G22330	Alkaline phytoceramidase (aPHC)			LOC_Os03g49180	alkaline phytoceramidase, putative, expressed
Solyc08g079760	28.7826	6.34619	0.843572	7.52301	5.35313e-14	2.14959e-12	UP	Solyc08g079760.4	Solyc08g079760.4.1	PF12214	PTHR14326 PTHR14326:SF15		AT4G22860	Cell cycle regulated microtubule associated protein			LOC_Os06g03980	expressed protein
Solyc08g008045	6.42276	8.17225	1.98567	4.1156	3.86167e-05	0.000568117	UP	Solyc08g008045.1	Solyc08g008045.1.1	PF00230	PTHR19139 PTHR19139:SF169		AT4G23400	plasma membrane intrinsic protein 1;5
Solyc08g081480	49.9622	3.38775	0.491248	6.89622	5.34029e-12	1.88896e-10	UP	Solyc08g081480.3	Solyc08g081480.3.1	PF12708	PTHR31339 PTHR31339:SF7		AT4G23500	Pectin lyase-like superfamily protein			LOC_Os03g03350	polygalacturonase, putative, expressed
Solyc04g081560	9.65892	8.73902	1.74492	5.00827	5.49217e-07	1.11644e-05	UP	Solyc04g081560.3	Solyc04g081560.3.1	PF00314	PTHR31048 PTHR31048:SF29		AT4G24180	THAUMATIN-LIKE PROTEIN 1	Cre02.g102300	(1 of 1) PTHR31013:SF2 - PROTEIN THN-1-RELATED
Solyc01g102520	20.1734	6.19847	1.01446	6.11013	9.95475e-10	2.73979e-08	UP	Solyc01g102520.4	Solyc01g102520.4.1	PF03094	PTHR31942 PTHR31942:SF19		AT4G24250	Seven transmembrane MLO family protein	Cre01.g016200	MLO family protein
Solyc01g089857	18.029	2.12507	0.718896	2.95602	0.00311639	0.0264826	UP	Solyc01g089857.1	Solyc01g089857.1.1				AT4G24370
Solyc03g111840	31.6491	5.35392	0.685584	7.80929	5.75133e-15	2.51569e-13	UP	Solyc03g111840.3	Solyc03g111840.3.1	PF00076	PTHR24012		AT4G24770	31-kDa RNA binding protein			LOC_Os09g39180	RNA recognition motif containing protein, putative, expressed
Solyc06g036060	12.2196	6.22084	1.30422	4.76979	1.84416e-06	3.44829e-05	UP	Solyc06g036060.4	Solyc06g036060.4.1		PTHR36055		AT4G25610	C2H2-like zinc finger protein			LOC_Os09g39660	ZOS9-21 - C2H2 zinc finger protein, expressed
Solyc03g032220	6.55815	8.19548	1.89324	4.32881	1.49916e-05	0.000237682	UP	Solyc03g032220.3	Solyc03g032220.3.1	PF13578	PTHR10509 PTHR10509:SF29	EC:2.1.1.104	AT4G26220	S-adenosyl-L-methionine-dependent methyltransferases superfamily protein
Solyc10g005750	23.4525	5.18217	0.81746	6.33935	2.30733e-10	6.85068e-09	UP	Solyc10g005750.3	Solyc10g005750.3.1	PF13499	PTHR10891 PTHR10891:SF574		AT4G26470	Calcium-binding EF-hand family protein	Cre06.g306750	Flagellar Associated Protein 290	LOC_Os02g10470	EF hand family protein, putative, expressed
Solyc07g064980	56.4568	2.73926	0.46449	5.89736	3.69358e-09	9.67639e-08	UP	Solyc07g064980.3	Solyc07g064980.3.1	PF04652	PTHR12741		AT4G26750	hydroxyproline-rich glycoprotein family protein			LOC_Os06g20390	expressed protein
Solyc07g064800	36.0007	2.81479	0.623434	4.51497	6.3326e-06	0.0001081	UP	Solyc07g064800.3	Solyc07g064800.3.1	PF00198 PF00364	PTHR23151 PTHR23151:SF8	EC:2.3.1.61	AT4G26910	Dihydrolipoamide succinyltransferase	Cre07.g343700	Dihydrolipoamide succinyltransferase, oxoglutarate dehydrogenase E2 component	LOC_Os04g32330	dihydrolipoyllysine-residue succinyltransferase component of 2-oxoglutarate dehydrogenase complex, mitochondrial precursor, putative, expressed
Solyc12g013640	361.322	11.5803	1.06828	10.8401	2.22177e-27	2.17689e-25	UP	Solyc12g013640.2	Solyc12g013640.2.1	PF00005 PF01061	PTHR19241 PTHR19241:SF257	EC:3.6.3.19	AT4G27420	ABC-2 type transporter family protein	Cre17.g743547	(1 of 18) KOG0061 - Transporter, ABC superfamily (Breast cancer resistance protein)
Solyc12g013700	5.79535	8.00201	1.91287	4.18324	2.8738e-05	0.0004352	UP	Solyc12g013700.2	Solyc12g013700.2.1	PF12481	PTHR11772 PTHR11772:SF14		AT4G27450	Aluminium induced protein with YGL and LRDR motifs	Cre16.g680700	(1 of 1) PF12481 - Aluminium induced protein (DUF3700)	LOC_Os04g58280	stem-specific protein TSJT1, putative, expressed
Solyc12g013800	96.1027	5.0632	0.462488	10.9477	6.81214e-28	6.81075e-26	UP	Solyc12g013800.3	Solyc12g013800.3.1	PF13923	PTHR12313 PTHR12313:SF2		AT4G27470	RING membrane-anchor 3			LOC_Os04g44820	zinc finger, C3HC4 type domain containing protein, expressed
Solyc04g017680	9.7133	2.9772	0.941227	3.1631	0.00156097	0.0150387	UP	Solyc04g017680.3	Solyc04g017680.3.1	PF00237	PTHR13501 PTHR13501:SF2		AT4G28360	Ribosomal protein L22p/L17e family protein			LOC_Os01g42980	ribosomal protein L22, putative, expressed
Solyc09g063140	17.2974	3.1365	0.973093	3.22323	0.00126754	0.0125649	UP	Solyc09g063140.4	Solyc09g063140.4.1	PF11998	PTHR35498		AT4G28740	(1 of 2) PF11998 - Protein of unknown function (DUF3493) (DUF3493)			LOC_Os04g42800	photosystem-II repair protein, putative, expressed
Solyc12g007240	9.74136	7.2846	1.64375	4.43168	9.3502e-06	0.000154231	UP	Solyc12g007240.3	Solyc12g007240.3.1		PTHR33388 PTHR33388:SF4		AT4G28840
Solyc07g006120	11.7586	4.64764	0.99955	4.64973	3.32369e-06	5.96439e-05	UP	Solyc07g006120.3	Solyc07g006120.3.1		PTHR11227 PTHR11227:SF17		AT4G30510	homolog of yeast autophagy 18 (ATG18) B	Cre10.g457550	Autophagy related	LOC_Os02g54910	atATG18b, putative, expressed
Solyc12g009970	692.462	8.5207	0.406501	20.9611	1.48676e-97	1.3243e-94	UP	Solyc12g009970.2	Solyc12g009970.2.1		PTHR34807 PTHR34807:SF3		AT4G30630				LOC_Os08g16930	expressed protein
Solyc07g005970	19.425	2.41335	0.677391	3.56272	0.000367035	0.00430168	UP	Solyc07g005970.3	Solyc07g005970.3.1	PF10377	PTHR13222		AT4G30790	(1 of 1) PTHR13222 - CGTHBA PROTEIN -14 GENE PROTEIN			LOC_Os02g08350	expressed protein
Solyc08g006640	21.8396	2.42484	0.649659	3.73248	0.000189604	0.00236354	UP	Solyc08g006640.3	Solyc08g006640.3.1	PF04101	PTHR21015 PTHR21015:SF28	EC:2.4.1.46	AT4G31780	monogalactosyl diacylglycerol synthase 1	Cre13.g585301	Conserved in the Plant Lineage and Diatoms	LOC_Os09g25580	monogalactosyldiacylglycerol synthase, putative, expressed
Solyc08g006790	29.5071	7.38923	1.03538	7.13675	9.55666e-13	3.5739e-11	UP	Solyc08g006790.4	Solyc08g006790.4.1	PF02298	PTHR33021 PTHR33021:SF48		AT4G31840	early nodulin-like protein 15			LOC_Os08g17160	plastocyanin-like domain containing protein, putative, expressed
Solyc08g066010	34.0856	5.49338	0.730472	7.52032	5.46428e-14	2.18527e-12	UP	Solyc08g066010.2	Solyc08g066010.2.1		PTHR15502 PTHR15502:SF7		AT4G32820	Tetratricopeptide repeat (TPR)-like superfamily protein
Solyc12g095890	47.3989	2.38328	0.501604	4.75132	2.02097e-06	3.75028e-05	UP	Solyc12g095890.2	Solyc12g095890.2.1	PF01909 PF04926 PF04928	PTHR10682 PTHR10682:SF22	EC:2.7.7.19	AT4G32850	nuclear poly(a) polymerase	Cre10.g433750	nuclear poly(A) polymerase	LOC_Os06g36360	expressed protein
Solyc12g095920	105.272	5.84707	0.498708	11.7244	9.55423e-32	1.11443e-29	UP	Solyc12g095920.2	Solyc12g095920.2.1		PTHR15660		AT4G32960	(1 of 2) PTHR15660:SF1 - BRISC AND BRCA1-A COMPLEX MEMBER 1	Cre13.g604850	(1 of 1) PTHR15660:SF1 - BRISC AND BRCA1-A COMPLEX MEMBER 1	LOC_Os06g05720	expressed protein
Solyc08g065330	82.2968	5.30182	0.492318	10.7691	4.81658e-27	4.49455e-25	UP	Solyc08g065330.3	Solyc08g065330.3.1	PF13499 PF13833	PTHR23056 PTHR23056:SF26		AT4G33000	calcineurin B-like protein 10	Cre08.g363750	(1 of 2) K06268 - serine/threonine-protein phosphatase 2B regulatory subunit (PPP3R, CNB)	LOC_Os01g39770	calcineurin B, putative, expressed
Solyc10g076510	41.9116	4.90919	0.57743	8.5018	1.8667e-17	9.83329e-16	UP	Solyc10g076510.2	Solyc10g076510.2.1	PF00205 PF02775 PF02776	PTHR18968 PTHR18968:SF137	EC:4.1.1.1	AT4G33070	Thiamine pyrophosphate dependent pyruvate decarboxylase family protein	Cre03.g165700	Pyruvate decarboxylase	LOC_Os03g18220	pyruvate decarboxylase isozyme 2, putative, expressed
Solyc01g106910	154.481	7.31846	0.525228	13.9339	3.94309e-44	6.89899e-42	UP	Solyc01g106910.4	Solyc01g106910.4.1		PTHR33347 PTHR33347:SF5		AT4G33800				LOC_Os03g10260	expressed protein
Solyc11g044870	916.764	9.66523	0.438153	22.059	7.82831e-108	9.58772e-105	UP	Solyc11g044870.2	Solyc11g044870.2.1		PTHR22895		AT4G33945	ARM repeat superfamily protein	Cre07.g343850	(1 of 1) KOG4199 - Uncharacterized conserved protein	LOC_Os02g52370	armadillo/beta-catenin repeat family protein, putative, expressed
Solyc01g110440	42.6228	3.43568	0.522238	6.57876	4.7439e-11	1.51835e-09	UP	Solyc01g110440.5	Solyc01g110440.5.1.1	PF00278 PF02784	PTHR11482 PTHR11482:SF36	EC:1.13.12.1 EC:4.1.1.19	AT4G34710	arginine decarboxylase 2			LOC_Os06g04070	pyridoxal-dependent decarboxylase protein, putative, expressed
Solyc01g111220	28.3911	7.96159	1.22319	6.50889	7.57103e-11	2.36245e-09	UP	Solyc01g111220.3	Solyc01g111220.3.1	PF01425	PTHR11895 PTHR11895:SF97		AT4G34880	Amidase family protein			LOC_Os04g10460	amidase, putative, expressed
Solyc11g065930	7.33397	3.43365	1.11417	3.08181	0.00205743	0.0191862	UP	Solyc11g065930.3	Solyc11g065930.3.1	PF00941 PF01315 PF01799 PF02738 PF03450	PTHR11908 PTHR11908:SF66	EC:1.17.1.4	AT4G34890	xanthine dehydrogenase 1	Cre12.g545101	Xanthine dehydrogenase/oxidase	LOC_Os03g31550	aldehyde oxidase, putative, expressed
Solyc04g082260	24.0366	3.75839	0.685319	5.48415	4.15463e-08	9.88037e-07	UP	Solyc04g082260.4	Solyc04g082260.4.1	PF07714 PF13414	PTHR27001 PTHR27001:SF41	EC:2.7.10.2 EC:2.7.11.1	AT4G35230	BR-signaling kinase 1			LOC_Os03g04050	protein kinase family protein, putative, expressed
Solyc02g082350	15.1478	3.16045	0.80948	3.9043	9.44993e-05	0.00128777	UP	Solyc02g082350.3	Solyc02g082350.3.1	PF13855	PTHR23155 PTHR23155:SF501		AT4G35470	plant intracellular ras group-related LRR 4			LOC_Os08g40090	leucine rich repeat containing protein, expressed
Solyc02g083270	35.876	2.89464	0.565884	5.11526	3.13309e-07	6.64458e-06	UP	Solyc02g083270.4	Solyc02g083270.4.1	PF07884	PTHR34573 PTHR34573:SF1		AT4G35760	NAD(P)H dehydrogenase (quinone)s	Cre12.g493150	Vitamin K epoxide reductase	LOC_Os03g03949	electron carrier/ protein disulfide oxidoreductase, putative, expressed
Solyc10g006580	16.8445	9.55526	1.66529	5.73788	9.58705e-09	2.43352e-07	UP	Solyc10g006580.3	Solyc10g006580.3.1	PF00181 PF03947	PTHR13691 PTHR13691:SF16		AT4G36130	Ribosomal protein L2 family	Cre12.g535851	Cytosolic 80S ribosomal protein L8	LOC_Os12g38000	60S ribosomal protein L8, putative, expressed
Solyc02g062430	19.6771	4.79851	0.910856	5.26813	1.3782e-07	3.076e-06	UP	Solyc02g062430.3	Solyc02g062430.3.1	PF01565 PF02913	PTHR11748 PTHR11748:SF90	EC:1.1.99.2 EC:1.1.99.39	AT4G36400	FAD-linked oxidases family protein	Cre08.g370550	(1 of 1) 1.1.99.39 - D-2-hydroxyglutarate dehydrogenase	LOC_Os07g08950	FAD-linked oxidoreductase protein, putative, expressed
Solyc11g019950	29.3489	2.95959	0.578822	5.11312	3.1688e-07	6.70581e-06	UP	Solyc11g019950.2	Solyc11g019950.2.1	PF00155	PTHR13693 PTHR13693:SF2	EC:2.3.1.50	AT4G36480	long-chain base1	Cre03.g146507	Serine palmitoyltransferase	LOC_Os03g14800	serine palmitoyltransferase 1, putative, expressed
Solyc02g092880	8.15854	3.73008	1.06965	3.48719	0.000488126	0.00550998	UP	Solyc02g092880.3	Solyc02g092880.3.1		PTHR34686 PTHR34686:SF3		AT4G37300	maternal effect embryo arrest 59
Solyc02g063547	7.90816	7.04149	1.71583	4.10383	4.06368e-05	0.000594268	UP	Solyc02g063547.1	Solyc02g063547.1.1	PF01494	PTHR10835 PTHR10835:SF1	EC:1.14.13.132 EC:1.14.99.7	AT4G37760	squalene epoxidase 3	Cre17.g734644	Squalene epoxidase	LOC_Os03g12910	squalene monooxygenase, putative, expressed
Solyc03g043890	4.88985	5.3037	1.60126	3.31221	0.000925626	0.00952656	UP	Solyc03g043890.3	Solyc03g043890.3.1	PF00155	PTHR11751 PTHR11751:SF397	EC:4.4.1.14	AT4G37770	1-amino-cyclopropane-1-carboxylate synthase 8	Cre06.g306400	(1 of 1) 4.4.1.14 - 1-aminocyclopropane-1-carboxylate synthase / S-adenosyl-L-methionine methylthioadenosine-lyase	LOC_Os03g51740	aminotransferase, classes I and II, domain containing protein, expressed
Solyc11g010900	14.9437	5.63993	1.15471	4.88429	1.03801e-06	2.02196e-05	UP	Solyc11g010900.2	Solyc11g010900.2.1	PF00588	PTHR12029	EC:2.1.1.230	AT4G38020	tRNA/rRNA methyltransferase (SpoU) family protein	Cre17.g744947	(1 of 1) 2.1.1.230 - 23S rRNA (adenosine(1067)-2'-O)-methyltransferase / Thiostrepton-resistance methylase	LOC_Os03g48050	RNA methyltransferase, TrmH family protein, putative, expressed
Solyc01g111260	225.406	3.81335	0.435746	8.75132	2.10877e-18	1.19432e-16	UP	Solyc01g111260.2	Solyc01g111260.2.1	PF00388	PTHR13593 PTHR13593:SF35	EC:3.1.4.11 EC:4.6.1.13	AT4G38690	PLC-like phosphodiesterases superfamily protein			LOC_Os09g36520	ki1 protein, putative, expressed
Solyc01g110120	37.8037	4.95562	0.638533	7.76095	8.42935e-15	3.63836e-13	UP	Solyc01g110120.3	Solyc01g110120.3.1	PF01496	PTHR11629 PTHR11629:SF69		AT4G39080	vacuolar proton ATPase A3	Cre09.g402500	Vacuolar ATP synthase subunit A	LOC_Os10g10500	vacuolar ATP synthase 98 kDa subunit, putative, expressed
Solyc01g110110	36.1282	6.51544	0.867355	7.51185	5.82973e-14	2.31254e-12	UP	Solyc01g110110.3	Solyc01g110110.3.1	PF00112 PF08246	PTHR12411 PTHR12411:SF338	EC:3.4.22.41	AT4G39090	Papain family cysteine protease			LOC_Os02g27030	cysteine proteinase 1 precursor, putative, expressed
Solyc04g051570	67.0979	3.96444	0.479693	8.26454	1.40237e-16	7.04639e-15	UP	Solyc04g051570.4	Solyc04g051570.4.1	PF14649	PTHR13650 PTHR13650:SF0		AT4G39420	(1 of 1) PTHR13650:SF0 - SPATACSIN			LOC_Os01g08750	expressed protein
Solyc09g011470	200.457	6.60151	0.501896	13.1531	1.63276e-39	2.58028e-37	UP	Solyc09g011470.3	Solyc09g011470.3.1		PTHR33738 PTHR33738:SF2		AT5G02020				LOC_Os01g62970	expressed protein
Solyc09g011010	9.79583	5.87595	1.30129	4.5155	6.31687e-06	0.0001081	UP	Solyc09g011010.3	Solyc09g011010.3.1		PTHR14154 PTHR14154:SF11		AT5G02120	one helix protein	Cre02.g109950	peptidyl-prolyl cis-trans isomerase, FKBP-type	LOC_Os05g22730	expressed protein
Solyc09g011020	9.84147	5.48731	1.25096	4.38649	1.15197e-05	0.000187491	UP	Solyc09g011020.4	Solyc09g011020.4.1	PF13176			AT5G02130	Tetratricopeptide repeat (TPR)-like superfamily protein			LOC_Os05g38330	NDP1, putative, expressed
Solyc09g006000	10.5954	5.89978	1.22214	4.8274	1.3833e-06	2.62441e-05	UP	Solyc09g006000.3	Solyc09g006000.3.1	PF03692	PTHR36791 PTHR36791:SF2		AT5G02710	(1 of 1) PF03692 - Putative zinc- or iron-chelating domain (CxxCxxCC)
Solyc09g007200	19.104	2.66977	0.713717	3.74065	0.000183545	0.00229972	UP	Solyc09g007200.4	Solyc09g007200.4.1	PF01535 PF13041	PTHR24015 PTHR24015:SF643		AT5G02830	Tetratricopeptide repeat (TPR)-like superfamily protein			LOC_Os03g17634	PPR repeat domain containing protein, putative, expressed
Solyc09g007480	13.9922	4.15038	0.871537	4.76214	1.91553e-06	3.56137e-05	UP	Solyc09g007480.3	Solyc09g007480.3.1				AT5G03120
Solyc10g150149	10.582	3.34484	0.946252	3.53483	0.00040804	0.00472017	UP	Solyc10g150149.1	Solyc10g150149.1.1				AT5G03120
Solyc10g083670	16.7025	2.83926	0.770895	3.68307	0.000230443	0.00282235	UP	Solyc10g083670.3	Solyc10g083670.3.1	PF13632	PTHR32044	EC:2.4.1.32	AT5G03760	Nucleotide-diphospho-sugar transferases superfamily protein	Cre06.g268550	Cellulose-synthase-like 1	LOC_Os06g42020	CSLA9 - cellulose synthase-like family A, expressed
Solyc11g008150	28.7833	2.0253	0.678342	2.98567	0.00282961	0.0244917	UP	Solyc11g008150.3	Solyc11g008150.3.1	PF03439 PF11942	PTHR11125 PTHR11125:SF8		AT5G04290	kow domain-containing transcription factor 1			LOC_Os05g43060	retrotransposon, putative, centromere-specific, expressed
Solyc02g081990	49.4931	8.65663	1.13231	7.64511	2.0877e-14	8.81693e-13	UP	Solyc02g081990.3	Solyc02g081990.3.1	PF01095 PF04043	PTHR31707 PTHR31707:SF48	EC:3.1.1.11	AT5G04960	Plant invertase/pectin methylesterase inhibitor superfamily
Solyc10g076690	8.89184	4.30721	1.14786	3.75237	0.000175168	0.00223476	UP	Solyc10g076690.2	Solyc10g076690.2.1	PF00628 PF12165	PTHR12321 PTHR12321:SF46		AT5G05610	alfin-like 1	Cre10.g441050	(1 of 2) PTHR12321//PTHR12321:SF55 - CPG BINDING PROTEIN // PHD FINGER PROTEIN ALFIN-LIKE 4	LOC_Os07g12910	PHD finger protein, putative, expressed
Solyc03g079850	259.027	6.93717	0.402876	17.2191	1.90909e-66	7.19432e-64	UP	Solyc03g079850.4	Solyc03g079850.4.1	PF09778	PTHR31400 PTHR31400:SF1	EC:4.6.1.2	AT5G05930	guanylyl cyclase 1	Cre10.g457450	(1 of 1) KOG4621 - Uncharacterized conserved protein	LOC_Os05g37950	guanylyl cyclase, putative, expressed
Solyc10g083160	91.1342	4.15286	0.472809	8.78337	1.58648e-18	9.14371e-17	UP	Solyc10g083160.2	Solyc10g083160.2.1	PF07534	PTHR23354		AT5G06260	TLD-domain containing nucleolar protein			LOC_Os12g06100	TLD family protein, putative, expressed
Solyc10g082020	35.5421	5.27961	0.644165	8.19606	2.48403e-16	1.22304e-14	UP	Solyc10g082020.2	Solyc10g082020.2.1	PF03641	PTHR31223 PTHR31223:SF20		AT5G06300	Putative lysine decarboxylase family protein	Cre07.g340900	(1 of 1) PTHR31223:SF11 - LOG FAMILY PROTEIN YJL055W
Solyc11g064950	115.622	5.26739	0.445296	11.829	2.76546e-32	3.26458e-30	UP	Solyc11g064950.3	Solyc11g064950.3.1	PF00170 PF14144	PTHR22952 PTHR22952:SF206		AT5G06950	bZIP transcription factor family protein			LOC_Os03g20310	transcription factor HBP-1b, putative, expressed
Solyc10g047270	20.7366	2.13586	0.785828	2.71797	0.00656842	0.0496719	UP	Solyc10g047270.2	Solyc10g047270.2.1	PF02705	PTHR30540 PTHR30540:SF8		AT5G09400	K+ uptake permease 7	Cre04.g217350	Potassium ion uptake transporter	LOC_Os07g32530	potassium transporter, putative, expressed
Solyc02g082000	49.5475	7.72505	0.877677	8.80171	1.34752e-18	7.85894e-17	UP	Solyc02g082000.3	Solyc02g082000.3.1	PF00203	PTHR11880 PTHR11880:SF10		AT5G09510	Ribosomal protein S19 family protein	Cre08.g360900	Cytosolic 80S ribosomal protein S15	LOC_Os07g08660	40S ribosomal protein S15, putative, expressed
Solyc11g009040	2.96537	7.02389	2.3053	3.04685	0.00231254	0.0210383	UP	Solyc11g009040.3	Solyc11g009040.3.1		PTHR33109 PTHR33109:SF3		AT5G10310	(1 of 1) PTHR33109:SF3 - EPIDERMAL PATTERNING FACTOR-LIKE PROTEIN 1			LOC_Os02g51950	expressed protein
Solyc08g068200	35.3948	4.40878	0.653944	6.74183	1.56404e-11	5.24811e-10	UP	Solyc08g068200.4	Solyc08g068200.4.1	PF01926	PTHR11649 PTHR11649:SF49		AT5G11480	P-loop containing nucleoside triphosphate hydrolases superfamily protein	Cre12.g519700	(1 of 2) K03978 - GTP-binding protein (engB)	LOC_Os01g53150	GTPase of unknown function domain containing protein, putative, expressed
Solyc01g008740	3.86357	7.41704	2.10793	3.51863	0.00043378	0.00495358	UP	Solyc01g008740.2	Solyc01g008740.2.1	PF07714 PF13499	PTHR24349 PTHR24349:SF131	EC:2.7.11.1	AT5G12180	calcium-dependent protein kinase 17	Cre19.g750597	Conserved Serine/Threonine Protein Kinase	LOC_Os05g41270	CAMK_CAMK_like.4 - CAMK includes calcium/calmodulin depedent protein kinases, expressed
Solyc11g064900	20.9788	9.86429	1.60262	6.15509	7.50355e-10	2.09458e-08	UP	Solyc11g064900.2	Solyc11g064900.2.1	PF07714 PF13499	PTHR24349 PTHR24349:SF131	EC:2.7.11.1	AT5G12180	calcium-dependent protein kinase 17	Cre19.g750597	Conserved Serine/Threonine Protein Kinase	LOC_Os05g41270	CAMK_CAMK_like.4 - CAMK includes calcium/calmodulin depedent protein kinases, expressed
Solyc06g007660	24.1232	3.21545	0.709849	4.52977	5.90471e-06	0.000101677	UP	Solyc06g007660.2	Solyc06g007660.2.1		PTHR22536 PTHR22536:SF2		AT5G12230	(1 of 2) PTHR22536 - LUNG CANCER METASTASIS-RELATED LCMR1 PROTEIN			LOC_Os12g41962	nucleolar protein NOP5, putative, expressed
Solyc11g065470	12.4889	9.1125	1.68424	5.41047	6.28612e-08	1.46298e-06	UP	Solyc11g065470.2	Solyc11g065470.2.1	PF02434	PTHR10811 PTHR10811:SF23	EC:2.4.1.122	AT5G12460	Protein of unknown function (DUF604)
Solyc11g061700	41.4656	10.8421	1.53723	7.05306	1.75031e-12	6.39909e-11	UP	Solyc11g061700.2	Solyc11g061700.2.1	PF07944	PTHR31151 PTHR31151:SF0		AT5G12950	Putative glycosyl hydrolase of unknown function (DUF1680)	Cre03.g163050	(1 of 2) K09955 - hypothetical protein (K09955)	LOC_Os02g10190	DUF1680 domain containing protein, putative, expressed
Solyc01g096490	432.279	7.40456	0.387538	19.1067	2.22144e-81	1.28033e-78	UP	Solyc01g096490.3	Solyc01g096490.3.1	PF00069 PF12796 PF13445	PTHR22967 PTHR22967:SF69	EC:2.7.11.1	AT5G13530	protein kinases;ubiquitin-protein ligases			LOC_Os05g32570	RING E3 ligase protein, putative, expressed
Solyc05g056110	24.4238	3.40478	0.669202	5.08782	3.62212e-07	7.53494e-06	UP	Solyc05g056110.3	Solyc05g056110.3.1	PF00293 PF05026	PTHR23114	EC:3.6.1.62	AT5G13570	decapping 2	Cre07.g344850	Decapping enzyme complex catalytic component	LOC_Os02g56210	hydrolase, NUDIX family, domain containing protein, expressed
Solyc07g041210	25.2413	7.72159	1.19472	6.46308	1.0259e-10	3.16093e-09	UP	Solyc07g041210.3	Solyc07g041210.3.1	PF02450	PTHR11440 PTHR11440:SF4	EC:2.3.1.158 EC:2.3.1.20	AT5G13640	phospholipid:diacylglycerol acyltransferase	Cre02.g106400	Lecithin:cholesterol acyltransferase	LOC_Os09g27210	lecithine cholesterol acyltransferase, putative, expressed
Solyc12g035240	44.4784	5.70838	0.642912	8.87894	6.75018e-19	4.08261e-17	UP	Solyc12g035240.2	Solyc12g035240.2.1	PF07223	PTHR31805 PTHR31805:SF2		AT5G14540	Protein of unknown function (DUF1421)			LOC_Os01g07520	proline-rich family protein, putative, expressed
Solyc02g087150	83.5565	4.31832	0.656445	6.57834	4.75743e-11	1.51835e-09	UP	Solyc02g087150.3	Solyc02g087150.3.1		PTHR35756		AT5G14910	Heavy metal transport/detoxification superfamily protein			LOC_Os05g27100	expressed protein
Solyc01g111030	91.4998	9.59735	1.10558	8.68081	3.92948e-18	2.13895e-16	UP	Solyc01g111030.2	Solyc01g111030.2.1	PF00400 PF08154	PTHR19855		AT5G15550	Transducin/WD40 repeat-like superfamily protein	Cre17.g710100	(1 of 1) K14863 - ribosome biogenesis protein YTM1 (YTM1, WDR12)	LOC_Os07g40930	WD repeat-containing protein 12, putative, expressed
Solyc02g065600	7.99792	8.45224	1.87004	4.51981	6.18956e-06	0.000106209	UP	Solyc02g065600.3	Solyc02g065600.3.1	PF13839 PF14416	PTHR32285 PTHR32285:SF48		AT5G15900	TRICHOME BIREFRINGENCE-LIKE 19			LOC_Os01g46400	expressed protein
Solyc02g086330	262.393	8.44567	0.528004	15.9955	1.37419e-57	4.20761e-55	UP	Solyc02g086330.4	Solyc02g086330.4.1		PTHR32059		AT5G16210	HEAT repeat-containing protein			LOC_Os01g33060	HEAT repeat family protein, putative, expressed
Solyc11g008780	3.99896	7.45082	2.15887	3.45126	0.000557975	0.0061221	UP	Solyc11g008780.3	Solyc11g008780.3.1	PF01842 PF10369 PF13710	PTHR30239 PTHR30239:SF6	EC:2.2.1.6	AT5G16290	VALINE-TOLERANT 1	Cre01.g055453	Acetolactate synthase, small subunit	LOC_Os02g39570	ACT domain containing protein, expressed
Solyc04g056390	18.5051	5.54074	0.916984	6.04235	1.51884e-09	4.08952e-08	UP	Solyc04g056390.3	Solyc04g056390.3.1	PF00293	PTHR10885 PTHR10885:SF4	EC:5.3.3.2	AT5G16440	isopentenyl diphosphate isomerase 1	Cre11.g467544	Isopentenyl-diphosphate delta-isomerase	LOC_Os07g36190	hydrolase, NUDIX family, domain containing protein, expressed
Solyc04g056380	17.2507	9.57969	1.62727	5.88698	3.93311e-09	1.02764e-07	UP	Solyc04g056380.3	Solyc04g056380.3.1	PF06775	PTHR21212 PTHR21212:SF0		AT5G16460	Putative adipose-regulatory protein (Seipin)			LOC_Os12g05330	protein of unknown function containing protein, expressed
Solyc11g008880	36.2992	7.7328	1.02482	7.54552	4.50479e-14	1.82388e-12	UP	Solyc11g008880.2	Solyc11g008880.2.1	PF00786	PTHR23177 PTHR23177:SF23		AT5G16490	ROP-interactive CRIB motif-containing protein 4			LOC_Os01g68890	P21-Rho-binding domain containing protein, putative, expressed
Solyc11g011770	3.72817	7.38326	2.17011	3.40225	0.000668342	0.00714892	UP	Solyc11g011770.3	Solyc11g011770.3.1	PF00249	PTHR31496 PTHR31496:SF3		AT5G16560	Homeodomain-like superfamily protein			LOC_Os08g33050	MYB family transcription factor, putative, expressed
Solyc03g097240	17.6863	3.55736	0.83832	4.24344	2.20119e-05	0.000339108	UP	Solyc03g097240.3	Solyc03g097240.3.1	PF00226	PTHR24078		AT5G16650	Chaperone DnaJ-domain superfamily protein	Cre02.g110300	DnaJ-like protein	LOC_Os02g46640	heat shock protein DnaJ, putative, expressed
Solyc01g067480	19.9462	2.7568	0.678004	4.06606	4.78143e-05	0.000681928	UP	Solyc01g067480.4	Solyc01g067480.4.1	PF01344 PF13415	PTHR23244 PTHR23244:SF308		AT5G18590	Galactose oxidase/kelch repeat superfamily protein			LOC_Os12g35350	kelch repeat protein, putative, expressed
Solyc06g054550	71.6132	6.50655	0.588735	11.0518	2.14972e-28	2.26484e-26	UP	Solyc06g054550.3	Solyc06g054550.3.1	PF01764	PTHR21493 PTHR21493:SF101	EC:3.1.1.3	AT5G18640	alpha/beta-Hydrolases superfamily protein	Cre14.g611552	Triacylglycerol lipase	LOC_Os05g30900	lipase precursor, putative, expressed
Solyc11g072170	71.6776	5.6007	0.552686	10.1336	3.9193e-24	3.17366e-22	UP	Solyc11g072170.2	Solyc11g072170.2.1	PF03222	PTHR32195 PTHR32195:SF20		AT5G19500	Tryptophan/tyrosine permease	Cre13.g572200	(1 of 1) K03834 - tyrosine-specific transport protein (tyrP)	LOC_Os07g46780	tyrosine-specific transport protein, putative, expressed
Solyc11g072190	214.389	2.12865	0.371697	5.72684	1.02321e-08	2.58387e-07	UP	Solyc11g072190.2	Solyc11g072190.2.1	PF00736	PTHR11595 PTHR11595:SF24		AT5G19510	Translation elongation factor EF1B/ribosomal protein S6 family protein			LOC_Os07g46750	elongation factor protein, putative, expressed
Solyc12g006960	6.06614	8.04993	2.02309	3.97903	6.91972e-05	0.000972732	UP	Solyc12g006960.2	Solyc12g006960.2.1	PF00916 PF01740	PTHR11814 PTHR11814:SF54		AT5G19600	sulfate transporter 3;5			LOC_Os01g52130	sulfate transporter, putative, expressed
Solyc12g008530	13.6138	6.90278	1.32901	5.19392	2.05912e-07	4.47528e-06	UP	Solyc12g008530.2	Solyc12g008530.2.1	PF01095	PTHR31321 PTHR31321:SF17	EC:3.1.1.11	AT5G19730	Pectin lyase-like superfamily protein			LOC_Os01g53990	pectinesterase, putative, expressed
Solyc03g098640	30.5212	6.5568	0.91607	7.15753	8.21426e-13	3.08365e-11	UP	Solyc03g098640.4	Solyc03g098640.4.1	PF04117	PTHR11266 PTHR11266:SF40		AT5G19750	Peroxisomal membrane 22 kDa (Mpv17/PMP22) family protein	Cre06.g278800	(1 of 1) PTHR11266//PTHR11266:SF40 - PEROXISOMAL MEMBRANE PROTEIN 2, PXMP2 MPV17 // MPV17/PMP22 FAMILY PROTEIN	LOC_Os11g03670	Mpv17 / PMP22 family domain containing protein, expressed
Solyc09g065690	131.175	6.55389	0.506252	12.9459	2.47772e-38	3.73488e-36	UP	Solyc09g065690.4	Solyc09g065690.4.1	PF08007	PTHR12461 PTHR12461:SF16		AT5G19840	2-oxoglutarate (2OG) and Fe(II)-dependent oxygenase superfamily protein			LOC_Os01g56640	transcription factor jumonji, putative, expressed
Solyc07g041980	20.5251	6.85089	1.07547	6.37015	1.88848e-10	5.67586e-09	UP	Solyc07g041980.3	Solyc07g041980.3.1	PF00631	PTHR32378 PTHR32378:SF9		AT5G20635	(1 of 1) PTHR32378:SF9 - KERATIN-ASSOCIATED PROTEIN 29-1			LOC_Os09g26999	keratin-associated protein 5-4, putative, expressed
Solyc02g082080	32.6574	7.52011	1.04632	7.18722	6.61224e-13	2.51112e-11	UP	Solyc02g082080.1	Solyc02g082080.1.1	PF04145	PTHR12483 PTHR12483:SF39		AT5G20650	copper transporter 5	Cre05.g247050	CTR type copper ion transporter	LOC_Os09g26900	ctr copper transporter family protein, putative, expressed
Solyc01g008830	7.25	4.11554	1.23678	3.32763	0.000875866	0.0090812	UP	Solyc01g008830.2	Solyc01g008830.2.1	PF00394 PF07731 PF07732	PTHR11709 PTHR11709:SF97	EC:1.10.3.3	AT5G21105	Plant L-ascorbate oxidase	Cre01.g031500	(1 of 1) 1.10.3.2//1.10.3.3 - Laccase / Urishiol oxidase // L-ascorbate oxidase / Ascorbase	LOC_Os06g37080	L-ascorbate oxidase precursor, putative, expressed
Solyc01g006210	15.5897	9.42565	1.65137	5.70779	1.14456e-08	2.86813e-07	UP	Solyc01g006210.4	Solyc01g006210.4.1	PF07574 PF08746	PTHR20973		AT5G21140	embryo defective 1379			LOC_Os12g03360	EMB1379, putative, expressed
Solyc08g067270	5.03255	7.7808	2.07523	3.74937	0.000177277	0.00223546	UP	Solyc08g067270.3	Solyc08g067270.3.1		PTHR37256 PTHR37256:SF1		AT5G21280	hydroxyproline-rich glycoprotein family protein
Solyc06g073860	27.9987	4.01577	0.682935	5.88017	4.09853e-09	1.06801e-07	UP	Solyc06g073860.2	Solyc06g073860.2.1	PF13639	PTHR22763 PTHR22763:SF47		AT5G22000	RING-H2 group F2A			LOC_Os11g36430	zinc finger, C3HC4 type domain containing protein, expressed
Solyc06g073930	44.0036	4.178	0.546026	7.65165	1.98414e-14	8.48933e-13	UP	Solyc06g073930.4	Solyc06g073930.4.1	PF13423	PTHR24006 PTHR24006:SF520	EC:3.4.19.12	AT5G22030	ubiquitin-specific protease 8	Cre02.g117850	(1 of 1) K11835 - ubiquitin carboxyl-terminal hydrolase 4/11/15 [EC:3.4.19.12] (USP4_11_15, UBP12)	LOC_Os12g42600	ubiquitin carboxyl-terminal hydrolase domain containing protein, expressed
Solyc11g066600	4.89715	7.75205	2.00037	3.8753	0.000106492	0.00142348	UP	Solyc11g066600.2	Solyc11g066600.2.1	PF05577	PTHR11010 PTHR11010:SF47	EC:3.4.16.2	AT5G22860	Serine carboxypeptidase S28 family protein	Cre10.g422150	(1 of 1) 3.4.16.2 - Lysosomal Pro-Xaa carboxypeptidase / Prolyl carboxypeptidase
Solyc02g063050	128.81	4.53863	0.413312	10.9811	4.71086e-28	4.85863e-26	UP	Solyc02g063050.3	Solyc02g063050.3.1		PTHR31149 PTHR31149:SF6		AT5G23490				LOC_Os05g01060	expressed protein
Solyc01g009670	130.228	6.16732	0.448493	13.7512	5.00921e-43	8.31869e-41	UP	Solyc01g009670.4	Solyc01g009670.4.1	PF01743 PF12627	PTHR13734 PTHR13734:SF47	EC:2.7.7.19	AT5G23690	Polynucleotide adenylyltransferase family protein			LOC_Os04g32490	tRNA nucleotidyltransferase/polyA polymerase family protein, putative, expressed
Solyc08g006110	64.5001	6.80867	0.654677	10.4	2.47829e-25	2.14888e-23	UP	Solyc08g006110.4	Solyc08g006110.4.1	PF00170	PTHR22952 PTHR22952:SF113		AT5G24800	basic leucine zipper 9			LOC_Os02g07840	bZIP transcription factor domain containing protein, expressed
Solyc03g005140	16.2171	9.49282	1.63903	5.79173	6.96669e-09	1.7776e-07	UP	Solyc03g005140.2	Solyc03g005140.2.1	PF00083	PTHR23500 PTHR23500:SF52		AT5G26250	Major facilitator superfamily protein			LOC_Os07g10590	transporter family protein, putative, expressed
Solyc01g008330	11.3152	2.39993	0.877186	2.73594	0.00622028	0.04754	UP	Solyc01g008330.4	Solyc01g008330.4.1	PF00289 PF02785 PF13535	PTHR18866	EC:6.3.4.14 EC:6.4.1.2	AT5G35360	acetyl Co-enzyme a carboxylase biotin carboxylase subunit	Cre08.g359350	Biotin carboxylase
Solyc04g014550	8.76072	8.59431	1.77733	4.83552	1.32801e-06	2.54137e-05	UP	Solyc04g014550.3	Solyc04g014550.3.1	PF06886	PTHR14326		AT5G37478	TPX2 (targeting protein for Xklp2) protein family			LOC_Os09g13650	microtubule-associated protein, putative, expressed
Solyc03g034320	55.9688	9.84867	1.4206	6.93275	4.12727e-12	1.47051e-10	UP	Solyc03g034320.3	Solyc03g034320.3.1	PF00117	PTHR11922 PTHR11922:SF38	EC:3.5.1.94	AT5G38200	Class I glutamine amidotransferase-like superfamily protein			LOC_Os01g04620	transposon protein, putative, unclassified, expressed
Solyc02g085950	66.1571	3.79836	0.572861	6.6305	3.34557e-11	1.08903e-09	UP	Solyc02g085950.4	Solyc02g085950.4.1	PF00101 PF12338	PTHR31262 PTHR31262:SF4	EC:4.1.1.39	AT5G38430	Ribulose bisphosphate carboxylase (small chain) family protein	Cre02.g120150	ribulose-1,5-bisphosphate carboxylase/oxygenase small subunit 2	LOC_Os12g19381	ribulose bisphosphate carboxylase small chain, chloroplast precursor, putative, expressed
Solyc02g067440	7.41766	5.15239	1.84785	2.78831	0.00529835	0.0416639	UP	Solyc02g067440.3	Solyc02g067440.3.1	PF07847	PTHR22966 PTHR22966:SF1	EC:1.13.11.19	AT5G39890	Protein of unknown function (DUF1637)			LOC_Os05g51470	2-aminoethanethiol dioxygenase, putative, expressed
Solyc12g062290	2634.94	10.2173	0.360347	28.3541	7.44313e-177	7.29278e-173	UP	Solyc12g062290.2	Solyc12g062290.2.1	PF13180 PF13365	PTHR22939 PTHR22939:SF67	EC:3.4.21.107	AT5G40200	DegP protease 9	Cre13.g579901	Deg protease	LOC_Os02g50880	OsDegp3 - Putative Deg protease homologue, expressed
Solyc02g086900	50.3582	4.50014	0.589052	7.63962	2.17856e-14	9.16116e-13	UP	Solyc02g086900.4	Solyc02g086900.4.1	PF01966	PTHR11373 PTHR11373:SF31		AT5G40270	HD domain-containing metal-dependent phosphohydrolase family protein	Cre09.g409801	(1 of 2) PTHR11373//PTHR11373:SF4 - SAM DOMAIN AND HD DOMAIN-CONTAINING PROTEIN-RELATED // DEOXYNUCLEOSIDE TRIPHOSPHATE TRIPHOSPHOHYDROLASE SAMHD1	LOC_Os01g01920	HD domain containing protein 2, putative, expressed
Solyc08g007990	137.338	6.32317	0.457837	13.811	2.18876e-43	3.76236e-41	UP	Solyc08g007990.3	Solyc08g007990.3.1	PF08772	PTHR12814		AT5G41190	(1 of 1) PTHR12814 - RNA-BINDING PROTEIN NOB1	Cre01.g031750	(1 of 1) K11883 - RNA-binding protein NOB1 (NOB1)	LOC_Os02g02360	expressed protein
Solyc08g082080	19.3235	3.29834	0.727834	4.53172	5.85062e-06	0.000100923	UP	Solyc08g082080.3	Solyc08g082080.3.1	PF01490	PTHR22950 PTHR22950:SF229		AT5G41800	Transmembrane amino acid transporter family protein			LOC_Os01g43320	transmembrane amino acid transporter protein, putative, expressed
Solyc08g008620	1228.5	15.7323	1.47203	10.6875	1.16522e-26	1.05711e-24	UP	Solyc08g008620.4	Solyc08g008620.4.1	PF00657	PTHR22835	EC:3.1.1.3	AT5G41890	GDSL-like Lipase/Acylhydrolase superfamily protein	Cre02.g144010	(1 of 11) 3.1.1.5 - Lysophospholipase / Phospholipase B	LOC_Os04g48800	GDSL-like lipase/acylhydrolase, putative, expressed
Solyc04g082170	37.2817	10.6993	1.59702	6.69954	2.09071e-11	6.87408e-10	UP	Solyc04g082170.3	Solyc04g082170.3.1	PF00107 PF08240	PTHR11695 PTHR11695:SF490	EC:1.1.1.1	AT5G42250	Zinc-binding alcohol dehydrogenase family protein			LOC_Os07g42924	dehydrogenase, putative, expressed
Solyc04g082250	13.5914	2.63858	0.812476	3.24758	0.00116389	0.0116723	UP	Solyc04g082250.3	Solyc04g082250.3.1	PF00004 PF01434	PTHR23076 PTHR23076:SF33		AT5G42270	FtsH extracellular protease family	Cre12.g485800	FtsH-like membrane ATPase/metalloprotease	LOC_Os06g51029	OsFtsH1 FtsH protease, homologue of AtFtsH1/5, expressed
Solyc12g014380	64.5456	5.27644	0.515974	10.2262	1.51384e-24	1.24643e-22	UP	Solyc12g014380.3	Solyc12g014380.3.1	PF00342	PTHR11469 PTHR11469:SF1	EC:5.3.1.9	AT5G42740	Sugar isomerase (SIS) family protein	Cre03.g175400	Phosphoglucose isomerase	LOC_Os06g14510	glucose-6-phosphate isomerase, putative, expressed
Solyc04g078050	19.4251	3.08521	0.693988	4.44563	8.76356e-06	0.000145043	UP	Solyc04g078050.3	Solyc04g078050.3.1	PF05236 PF12174	PTHR15138 PTHR15138:SF14		AT5G43130	TBP-associated factor 4			LOC_Os03g32590	transcription initiation factor, putative, expressed
Solyc09g025210	45.1056	7.63517	0.909382	8.396	4.61938e-17	2.40748e-15	UP	Solyc09g025210.3	Solyc09g025210.3.1	PF00190	PTHR31189 PTHR31189:SF1		AT5G44120	RmlC-like cupins superfamily protein			LOC_Os02g16820	glutelin, putative, expressed
Solyc11g017170	19.9862	3.46942	0.754707	4.59704	4.28532e-06	7.55249e-05	UP	Solyc11g017170.1	Solyc11g017170.1.1	PF00122 PF12710 PF16209	PTHR24092 PTHR24092:SF72	EC:3.6.3.1	AT5G44240	aminophospholipid ATPase 2			LOC_Os11g25980	phospholipid-transporting ATPase 2, putative, expressed
Solyc02g082120	95.6204	4.53394	0.418777	10.8266	2.57492e-27	2.47344e-25	UP	Solyc02g082120.3	Solyc02g082120.3.1	PF03352	PTHR31116 PTHR31116:SF4	EC:3.2.2.20	AT5G44680	DNA glycosylase superfamily protein			LOC_Os01g58550	methyladenine glycosylase, putative, expressed
Solyc02g068490	83.6567	4.55183	0.434577	10.4742	1.13541e-25	1.00223e-23	UP	Solyc02g068490.4	Solyc02g068490.4.1	PF00122 PF00403 PF12710	PTHR24093 PTHR24093:SF360	EC:3.6.3.54	AT5G44790	copper-exporting ATPase / responsive-to-antagonist 1 / copper-transporting ATPase (RAN1)	Cre16.g682369	Heavy metal transporting ATPase	LOC_Os02g07630	copper-transporting ATPase, putative, expressed
Solyc02g068930	12.8306	4.29525	0.93707	4.5837	4.56819e-06	7.9927e-05	UP	Solyc02g068930.4	Solyc02g068930.4.1	PF13442	PTHR34688 PTHR34688:SF1		AT5G45040	Cytochrome c	Cre16.g651050	Cytochrome c6	LOC_Os07g38000	cytochrome c, putative, expressed
Solyc02g069410	1835.86	3.79244	0.47232	8.02938	9.79659e-16	4.59268e-14	UP	Solyc02g069410.4	Solyc02g069410.4.1		PTHR18901 PTHR18901:SF28		AT5G45170	Haloacid dehalogenase-like hydrolase (HAD) superfamily protein	Cre06.g288800	(1 of 1) PTHR18901//PTHR18901:SF28 - 2-DEOXYGLUCOSE-6-PHOSPHATE PHOSPHATASE 2 // SUBFAMILY NOT NAMED	LOC_Os12g43520	cbbY protein-related, putative, expressed
Solyc08g005610	71.7969	5.79588	0.591824	9.79326	1.20356e-22	9.21289e-21	UP	Solyc08g005610.3	Solyc08g005610.3.1	PF00067	PTHR24286 PTHR24286:SF10	EC:1.14.13.93	AT5G45340	cytochrome P450, family 707, subfamily A, polypeptide 3	Cre07.g325000	Cytochrome P450, CYP120 superfamily	LOC_Os02g47470	cytochrome P450, putative, expressed
Solyc08g075320	22.4569	6.98174	1.06088	6.5811	4.66982e-11	1.50016e-09	UP	Solyc08g075320.4	Solyc08g075320.4.1	PF00067	PTHR24286 PTHR24286:SF10	EC:1.14.13.93	AT5G45340	cytochrome P450, family 707, subfamily A, polypeptide 3	Cre07.g325000	Cytochrome P450, CYP120 superfamily	LOC_Os02g47470	cytochrome P450, putative, expressed
Solyc08g075980	13.5225	9.2245	1.66954	5.52516	3.29188e-08	7.90535e-07	UP	Solyc08g075980.2	Solyc08g075980.2.1	PF00931	PTHR23155 PTHR23155:SF562		AT5G45440	P-loop containing nucleoside triphosphate hydrolases superfamily protein
Solyc08g076190	175.238	8.74099	0.650116	13.4453	3.28154e-41	5.35876e-39	UP	Solyc08g076190.3	Solyc08g076190.3.1		PTHR35761		AT5G45610	protein dimerizations
Solyc10g007270	34.1903	9.15266	1.46626	6.24219	4.31486e-10	1.24344e-08	UP	Solyc10g007270.4	Solyc10g007270.4.1	PF01190	PTHR31614 PTHR31614:SF2		AT5G45880	Pollen Ole e 1 allergen and extensin family protein
Solyc02g070460	10.4731	3.60021	0.951377	3.78421	0.000154196	0.00198791	UP	Solyc02g070460.3	Solyc02g070460.3.1	PF00888 PF10557	PTHR11932 PTHR11932:SF27		AT5G46210	cullin4	Cre12.g516500	Ubiquitin ligase SCF complex subunit Cullin	LOC_Os03g57290	cullin, putative, expressed
Solyc06g061150	59.2645	2.39469	0.44634	5.36515	8.08798e-08	1.86023e-06	UP	Solyc06g061150.3	Solyc06g061150.3.1	PF00928	PTHR10529 PTHR10529:SF224		AT5G46630	Clathrin adaptor complexes medium subunit family protein	Cre16.g685277	Mu2-Adaptin	LOC_Os02g46510	adaptor complexes medium subunit family domain containing protein, expressed
Solyc10g007680	12.91	5.02581	1.03119	4.87382	1.09463e-06	2.12379e-05	UP	Solyc10g007680.4	Solyc10g007680.4.1	PF00415 PF13540	PTHR22870		AT5G48330	Regulator of chromosome condensation (RCC1) family protein			LOC_Os02g10380	Regulator of chromosome condensation domain containing protein, expressed
Solyc01g097440	16.9693	2.27787	0.796334	2.86045	0.00423043	0.034628	UP	Solyc01g097440.3	Solyc01g097440.3.1	PF01841	PTHR12143 PTHR12143:SF19	EC:3.5.1.52	AT5G49570	peptide-N-glycanase 1	Cre01.g053900	(1 of 1) K01456 - peptide-N4-(N-acetyl-beta-glucosaminyl)asparagine amidase (E3.5.1.52, NGLY1, PNG1)	LOC_Os07g31460	peptide-Nasparagine amidase, putative, expressed
Solyc01g102720	10.0462	3.80889	1.01073	3.76848	0.000164247	0.00210475	UP	Solyc01g102720.3	Solyc01g102720.3.1	PF01852	PTHR19308 PTHR19308:SF14		AT5G49800	Polyketide cyclase/dehydrase and lipid transport superfamily protein			LOC_Os11g14070	expressed protein
Solyc01g057850	14.263	4.16684	0.854637	4.87557	1.08496e-06	2.10921e-05	UP	Solyc01g057850.4	Solyc01g057850.4.1	PF05670 PF05833	PTHR15239 PTHR15239:SF6		AT5G49930	zinc knuckle (CCHC-type) family protein			LOC_Os12g37720	zinc knuckle family protein, expressed
Solyc04g074980	174.272	6.87823	0.967549	7.10892	1.16952e-12	4.32695e-11	UP	Solyc04g074980.3	Solyc04g074980.3.1		PTHR24006 PTHR24006:SF430		AT5G49980	auxin F-box protein 5			LOC_Os02g52230	coronatine-insensitive protein 1, putative, expressed
Solyc03g112620	13.3663	3.79125	0.867951	4.36805	1.25363e-05	0.000201693	UP	Solyc03g112620.4	Solyc03g112620.4.1	PF03080 PF14365	PTHR31589 PTHR31589:SF20		AT5G50150	Protein of Unknown Function (DUF239)			LOC_Os06g28000	carboxyl-terminal peptidase, putative, expressed
Solyc03g121120	21.1084	3.94418	0.726586	5.42838	5.68688e-08	1.33621e-06	UP	Solyc03g121120.4	Solyc03g121120.4.1	PF13481	PTHR32472 PTHR32472:SF10	EC:3.6.1.8	AT5G50340	ATP-dependent peptidases;nucleotide binding;serine-type endopeptidases;DNA helicases;ATP binding;damaged DNA binding;nucleoside-triphosphatases	Cre07.g317908	(1 of 1) K04485 - DNA repair protein RadA/Sms (sms, radA)	LOC_Os06g05820	OsLonP2 - Putative Lon protease homologue, expressed
Solyc03g094175	8.25134	3.20286	1.108	2.89068	0.00384407	0.031973	UP	Solyc03g094175.1	Solyc03g094175.1.1	PF01329	PTHR12599 PTHR12599:SF8		AT5G51110	Transcriptional coactivator/pterin dehydratase	Cre01.g049000	Conserved in the Green Lineage	ChrSy.fgenesh.gene.86	expressed protein
Solyc03g093880	21.085	5.40817	0.88674	6.09894	1.06773e-09	2.93041e-08	UP	Solyc03g093880.3	Solyc03g093880.3.1	PF09749	PTHR13522		AT5G51170	(1 of 1) KOG3102 - Uncharacterized conserved protein			LOC_Os02g43480	expressed protein
Solyc03g093640	81.725	3.5786	0.416644	8.58912	8.76384e-18	4.69224e-16	UP	Solyc03g093640.4	Solyc03g093640.4.1	PF09733	PTHR22597 PTHR22597:SF0		AT5G51230	VEFS-Box of polycomb protein			LOC_Os09g13630	ZOS9-03 - C2H2 zinc finger protein, expressed
Solyc03g007190	26.7472	3.13476	0.745541	4.20468	2.61448e-05	0.000399013	UP	Solyc03g007190.3	Solyc03g007190.3.1	PF01145	PTHR10264 PTHR10264:SF69		AT5G51570	SPFH/Band 7/PHB domain-containing membrane-associated protein family			LOC_Os06g04460	hypersensitive-induced response protein, putative, expressed
Solyc03g112530	23.5862	3.85955	0.722575	5.34138	9.22392e-08	2.11159e-06	UP	Solyc03g112530.3	Solyc03g112530.3.1	PF00400 PF08154	PTHR19848		AT5G52820	WD-40 repeat family protein / notchless protein, putative	Cre01.g000600	Predicted WD-4 repeat family protein / notchless protein, putative	LOC_Os11g38170	notchless protein, putative, expressed
Solyc07g063880	3.72817	7.38326	2.17011	3.40225	0.000668342	0.00714892	UP	Solyc07g063880.4	Solyc07g063880.4.1	PF00232	PTHR10353 PTHR10353:SF46	EC:3.2.1.21	AT5G54570	beta glucosidase 41	Cre03.g171050	Glycosyl hydrolase	LOC_Os06g46940	Os6bglu25 - beta-glucosidase homologue, similar to Os3bglu6, expressed
Solyc07g064290	35.8771	3.89164	1.05765	3.6795	0.000233688	0.00285853	UP	Solyc07g064290.3	Solyc07g064290.3.1	PF00071	PTHR24073 PTHR24073:SF515		AT5G54840	Ras-related small GTP-binding family protein			LOC_Os07g33850	ras-related protein, putative, expressed
Solyc12g014500	2.96537	7.02389	2.3053	3.04685	0.00231254	0.0210383	UP	Solyc12g014500.3	Solyc12g014500.3.1	PF03492	PTHR31009 PTHR31009:SF15	EC:2.1.1.278	AT5G55250	IAA carboxylmethyltransferase 1			LOC_Os04g56950	jasmonate O-methyltransferase, putative, expressed
Solyc11g007000	8.97429	4.08573	1.07878	3.78735	0.000152261	0.00196555	UP	Solyc11g007000.2	Solyc11g007000.2.1	PF02628	PTHR23289 PTHR23289:SF2		AT5G56090	cytochrome c oxidase 15	Cre02.g082700	Mitochondrial cytochrome c oxidase assembly factor	LOC_Os08g38720	cytochrome c oxidase assembly protein COX15, putative, expressed
Solyc07g005590	10.7277	3.11684	1.00776	3.09283	0.00198259	0.0186246	UP	Solyc07g005590.3	Solyc07g005590.3.1	PF00027 PF00520	PTHR10217 PTHR10217:SF500		AT5G57940	cyclic nucleotide gated channel 5			LOC_Os04g55080	cyclic nucleotide-gated ion channel, putative, expressed
Solyc12g010010	25.784	2.21552	0.612837	3.61518	0.000300135	0.0035602	UP	Solyc12g010010.2	Solyc12g010010.2.1	PF00027 PF00520	PTHR10217 PTHR10217:SF500		AT5G57940	cyclic nucleotide gated channel 5			LOC_Os04g55080	cyclic nucleotide-gated ion channel, putative, expressed
Solyc12g010150	13.2793	5.12047	1.0432	4.90842	9.18114e-07	1.79914e-05	UP	Solyc12g010150.3	Solyc12g010150.3.1	PF02297	PTHR11387		AT5G58005	Cytochrome c oxidase, subunit Vib family protein	Cre10.g466000	(1 of 1) K18179 - cytochrome c oxidase assembly factor 6 (COA6)	LOC_Os08g34270	expressed protein
Solyc07g005200	134.956	2.11118	0.339413	6.22009	4.96879e-10	1.41937e-08	UP	Solyc07g005200.3	Solyc07g005200.3.1	PF00957 PF13774	PTHR21136 PTHR21136:SF106		AT5G58060	SNARE-like superfamily protein	Cre17.g728150	Endosomal R-SNARE protein, Yky6-family (R.II)	LOC_Os01g73300	VAMP-like protein YKT62, putative, expressed
Solyc06g076770	84.2475	2.03356	0.400499	5.07756	3.82323e-07	7.89793e-06	UP	Solyc06g076770.3	Solyc06g076770.3.1	PF00249	PTHR24078 PTHR24078:SF261		AT5G58900	Homeodomain-like transcriptional regulator	Cre10.g430750	(1 of 1) PTHR24078:SF261 - DNAJ (HSP40) HOMOLOG, SUBFAMILY A, MEMBER 3A	LOC_Os01g04930	MYB family transcription factor, putative, expressed
Solyc11g073300	76.7273	3.14842	0.430148	7.31938	2.49122e-13	9.68611e-12	UP	Solyc11g073300.2	Solyc11g073300.2.1				AT5G59960				LOC_Os01g05830	expressed protein
Solyc11g069350	96.074	6.3945	0.535124	11.9496	6.52756e-33	7.99463e-31	UP	Solyc11g069350.2	Solyc11g069350.2.1	PF12906	PTHR23012 PTHR23012:SF25	EC:6.3.2.19	AT5G60580	RING/U-box superfamily protein
Solyc03g113090	19.8461	2.82612	0.682916	4.13831	3.49876e-05	0.000523371	UP	Solyc03g113090.3	Solyc03g113090.3.1		PTHR34468 PTHR34468:SF1		AT5G62550				LOC_Os06g38960	expressed protein
Solyc06g070970	63.7948	6.55757	0.635661	10.3161	5.95689e-25	5.03152e-23	UP	Solyc06g070970.3	Solyc06g070970.3.1		PTHR34468 PTHR34468:SF1		AT5G62550				LOC_Os06g38960	expressed protein
Solyc03g113520	172.58	8.69979	0.647903	13.4276	4.16622e-41	6.69191e-39	UP	Solyc03g113520.3	Solyc03g113520.3.1	PF00337 PF01762	PTHR11214 PTHR11214:SF119	EC:2.4.1.134	AT5G62620	Galactosyltransferase family protein
Solyc08g015990	34.8796	3.47356	0.627902	5.532	3.16598e-08	7.65932e-07	UP	Solyc08g015990.4	Solyc08g015990.4.1	PF04190	PTHR12875 PTHR12875:SF0		AT5G63220	(1 of 1) PTHR12875:SF0 - GOLGI TO ER TRAFFIC PROTEIN 4 HOMOLOG	Cre06.g282950	(1 of 1) PTHR12875:SF0 - GOLGI TO ER TRAFFIC PROTEIN 4 HOMOLOG	LOC_Os01g07100	expressed protein
Solyc03g111170	28.3836	3.53511	0.692458	5.10516	3.30522e-07	6.96443e-06	UP	Solyc03g111170.3	Solyc03g111170.3.1	PF00501 PF13193	PTHR24096 PTHR24096:SF251		AT5G63380	AMP-dependent synthetase and ligase family protein			LOC_Os01g67540	AMP-binding domain containing protein, expressed
Solyc11g006260	11.1738	5.84643	1.27473	4.58642	4.50914e-06	7.90349e-05	UP	Solyc11g006260.2	Solyc11g006260.2.1	PF00304	PTHR33147 PTHR33147:SF3		AT5G63660	Scorpion toxin-like knottin superfamily protein
Solyc04g008750	17.3313	2.15573	0.738126	2.92054	0.00349425	0.0293416	UP	Solyc04g008750.3	Solyc04g008750.3.1	PF06093	PTHR12882 PTHR12882:SF1		AT5G63670	SPT4 homolog 2	Cre02.g116300	(1 of 1) K15171 - transcription elongation factor SPT4 (SUPT4H1, SPT4)	LOC_Os07g43060	transcription elongation factor SPT4 homolog 1, putative, expressed
Solyc01g068280	186.061	6.35757	0.413964	15.3578	3.14076e-53	7.89056e-51	UP	Solyc01g068280.3	Solyc01g068280.3.1	PF00271 PF04851	PTHR10799 PTHR10799:SF654	EC:3.6.4.12	AT5G63950	chromatin remodeling 24	Cre03.g183350	SNF2-related DNA/RNA helicase	LOC_Os04g59624	SNF2 family N-terminal domain containing protein, expressed
Solyc09g065870	159.593	5.21613	0.476176	10.9542	6.34281e-28	6.40689e-26	UP	Solyc09g065870.4	Solyc09g065870.4.1	PF07002 PF13920	PTHR10857 PTHR10857:SF18		AT5G63970	Copine (Calcium-dependent phospholipid-binding protein) family	Cre09.g399550	(1 of 1) PTHR10857//PTHR10857:SF11 - COPINE // SUBFAMILY NOT NAMED	LOC_Os01g73000	copine, putative, expressed
Solyc01g106330	8.03777	4.5362	1.17833	3.84967	0.000118277	0.00155554	UP	Solyc01g106330.3	Solyc01g106330.3.1	PF01425	PTHR11895 PTHR11895:SF96	EC:3.5.1.60 EC:3.5.1.99	AT5G64440	fatty acid amide hydrolase	Cre02.g103350	(1 of 1) 3.5.1.99 - Fatty acid amide hydrolase / Oleamide hydrolase	LOC_Os04g01250	amidase family protein, putative, expressed
Solyc01g106420	33.8768	3.89458	0.666365	5.84451	5.08067e-09	1.31347e-07	UP	Solyc01g106420.3	Solyc01g106420.3.1	PF03137	PTHR23505 PTHR23505:SF21		AT5G64500	Major facilitator superfamily protein	Cre06.g301550	Major facilitator superfamily transporter	LOC_Os04g44430	transporter, major facilitator family, putative, expressed
Solyc01g106470	45.4554	6.99718	0.807684	8.66327	4.58438e-18	2.48164e-16	UP	Solyc01g106470.3	Solyc01g106470.3.1		PTHR34454 PTHR34454:SF2		AT5G64510				LOC_Os01g56180	expressed protein
Solyc04g053145	18.2941	3.62395	0.87926	4.12159	3.76264e-05	0.00055747	UP	Solyc04g053145.1	Solyc04g053145.1.1		PTHR35771 PTHR35771:SF1		AT5G64880
Solyc04g074130	80.2971	5.76426	0.508246	11.3415	8.17426e-30	9.31295e-28	UP	Solyc04g074130.3	Solyc04g074130.3.1	PF00153	PTHR24089 PTHR24089:SF206		AT5G64970	Mitochondrial substrate carrier family protein	Cre09.g404450	Mitochondrial substrate carrier protein
Solyc11g009090	125.162	3.29422	0.49015	6.72083	1.80689e-11	6.02173e-10	UP	Solyc11g009090.2	Solyc11g009090.2.1	PF00076	PTHR24012 PTHR24012:SF436		AT5G65260	RNA-binding (RRM/RBD/RNP motifs) family protein	Cre06.g274500	(1 of 1) K14396 - polyadenylate-binding protein 2 (PABPN1, PABP2)	LOC_Os02g52140	RNA recognition motif containing protein, putative, expressed
Solyc11g010730	124.461	5.65049	0.44611	12.6661	9.11021e-37	1.31267e-34	UP	Solyc11g010730.3	Solyc11g010730.3.1	PF07714	PTHR27001 PTHR27001:SF105	EC:2.7.11.1	AT5G65530	Protein kinase superfamily protein			LOC_Os06g45350	protein kinase domain containing protein, expressed
Solyc11g010940	11.3199	8.97954	1.72098	5.21768	1.81179e-07	3.98888e-06	UP	Solyc11g010940.2	Solyc11g010940.2.1	PF02701	PTHR31992 PTHR31992:SF34		AT5G65590	Dof-type zinc finger DNA-binding family protein			LOC_Os03g38870	dof zinc finger domain containing protein, putative, expressed
Solyc04g078730	22.7718	8.52341	1.52485	5.58966	2.27512e-08	5.60091e-07	UP	Solyc04g078730.1	Solyc04g078730.1.1	PF00082 PF05922	PTHR10795 PTHR10795:SF394	EC:3.4.14.10	AT5G67090	Subtilisin-like serine endopeptidase family protein	Cre02.g076950	Subtilisin-like protease	LOC_Os01g64850	OsSub10 - Putative Subtilisin homologue, expressed
Solyc00g500201	17.8105	5.81334	1.10665	5.25309	1.49568e-07	3.31554e-06	UP	Solyc00g500201.1	Solyc00g500201.1.1	PF01348 PF01824	PTHR34811 PTHR34811:SF1		ATCG00040	maturase K			LOC_Os04g16734	maturase K, putative, expressed
Solyc00g500295	217.958	13.2398	1.49773	8.83991	9.58e-19	5.68878e-17	UP	Solyc00g500295.1	Solyc00g500295.1.1	PF01348 PF01824	PTHR34811		ATCG00040	maturase K			LOC_Os04g16734	maturase K, putative, expressed
Solyc00g500203	58.427	7.62665	0.852411	8.94715	3.64771e-19	2.24781e-17	UP	Solyc00g500203.1	Solyc00g500203.1.1	PF00006 PF00306 PF02874	PTHR15184 PTHR15184:SF42	EC:3.6.3.14	ATCG00120	ATP synthase subunit alpha			LOC_Os04g16740	ATP synthase subunit alpha, putative, expressed
Solyc00g500292	30.1886	3.96544	0.855379	4.63589	3.55409e-06	6.34298e-05	UP	Solyc00g500292.1	Solyc00g500292.1.1	PF00006 PF00306 PF02874	PTHR15184 PTHR15184:SF42	EC:3.6.3.14	ATCG00120	ATP synthase subunit alpha			LOC_Os04g16740	ATP synthase subunit alpha, putative, expressed
Solyc00g500332	9.03908	4.04753	1.11464	3.63126	0.000282046	0.00337421	UP	Solyc00g500332.1	Solyc00g500332.1.1	PF00006 PF00306 PF02874	PTHR15184 PTHR15184:SF42	EC:3.6.3.14	ATCG00120	ATP synthase subunit alpha			LOC_Os04g16740	ATP synthase subunit alpha, putative, expressed
Solyc00g500051	2.82998	6.98004	2.31831	3.01083	0.00260532	0.0230388	UP	Solyc00g500051.1	Solyc00g500051.1.1	PF00318	PTHR12534		ATCG00160	ribosomal protein S2			LOC_Os02g24612	ribosomal protein S2, putative, expressed
Solyc00g500137	29.3465	3.04402	0.82092	3.70806	0.000208855	0.00258379	UP	Solyc00g500137.1	Solyc00g500137.1.1	PF00253	PTHR19836		ATCG00330	chloroplast ribosomal protein S14			LOC_Os10g38238	chloroplast 30S ribosomal protein S14, putative, expressed
Solyc00g500207	786.135	5.60927	0.457394	12.2635	1.4215e-34	1.85704e-32	UP	Solyc00g500207.1	Solyc00g500207.1.1	PF00253	PTHR19836		ATCG00330	chloroplast ribosomal protein S14			LOC_Os10g38238	chloroplast 30S ribosomal protein S14, putative, expressed
Solyc00g500058	56.085	5.52694	1.10839	4.98645	6.14973e-07	1.24237e-05	UP	Solyc00g500058.1	Solyc00g500058.1.1	PF00515	PTHR26312 PTHR26312:SF81		ATCG00360	Tetratricopeptide repeat (TPR)-like superfamily protein			LOC_Os04g16762	photosystem I assembly protein ycf3, putative
Solyc00g500210	106.294	4.92656	0.460884	10.6894	1.14146e-26	1.04524e-24	UP	Solyc00g500210.1	Solyc00g500210.1.1	PF00515	PTHR26312 PTHR26312:SF81		ATCG00360	Tetratricopeptide repeat (TPR)-like superfamily protein			LOC_Os04g16762	photosystem I assembly protein ycf3, putative
Solyc00g500064	43.262	10.9046	1.53395	7.10883	1.17028e-12	4.32695e-11	UP	Solyc00g500064.1	Solyc00g500064.1.1	PF00006 PF00306 PF02874	PTHR15184 PTHR15184:SF43	EC:3.6.3.14	ATCG00480	ATP synthase subunit beta			LOC_Os10g21266	ATP synthase subunit beta, putative, expressed
Solyc07g042820	46.3661	5.59369	0.62634	8.93075	4.23114e-19	2.59105e-17	UP	Solyc07g042820.3	Solyc07g042820.3.1	PF03040	PTHR33650 PTHR33650:SF1		ATCG00530	CemA-like proton extrusion protein-related
Solyc00g500068	6.95702	5.81654	1.47754	3.93663	8.26325e-05	0.00114517	UP	Solyc00g500068.1	Solyc00g500068.1.1	PF00283 PF00284	PTHR33391 PTHR33391:SF1		ATCG00580	photosystem II reaction center protein E			LOC_Os10g21298	cytochrome b559 subunit alpha, putative
Solyc00g500023	9.00379	3.70854	1.0683	3.47145	0.000517651	0.00578329	UP	Solyc00g500023.1	Solyc00g500023.1.1	PF00574	PTHR10381 PTHR10381:SF19	EC:3.4.21.92	ATCG00670	plastid-encoded CLP P			LOC_Os08g15270	ATP-dependent Clp protease proteolytic subunit, putative, expressed
Solyc00g500075	3.81062	5.8778	2.024	2.90406	0.00368359	0.0307951	UP	Solyc00g500075.1	Solyc00g500075.1.1	PF00411	PTHR11759		ATCG00750	ribosomal protein S11	Cre06.g288400	Mitochondrial ribosomal protein S11	LOC_Os10g21332	chloroplast 30S ribosomal protein S11, putative, expressed
Solyc00g500034	26.6388	10.2097	1.57783	6.47074	9.7521e-11	3.01423e-09	UP	Solyc00g500034.1	Solyc00g500034.1.1	PF00189 PF00237	PTHR11760 PTHR11760:SF19		ATCG00800	structural constituent of ribosome			LOC_Os09g24416	chloroplast 30S ribosomal protein S3, putative, expressed
Solyc00g500084	4.13435	7.49578	2.50121	2.99686	0.00272774	0.0238842	UP	Solyc00g500084.1	Solyc00g500084.1.1	PF05758	PTHR33163 PTHR33163:SF8		ATCG01000	Ycf1 protein
Solyc00g500196	128.265	4.18272	0.458472	9.12317	7.29614e-20	4.79783e-18	UP	Solyc00g500196.1	Solyc00g500196.1.1	PF05758	PTHR33163 PTHR33163:SF8		ATCG01000	Ycf1 protein
Solyc00g500278	11.7675	4.5566	1.05459	4.32072	1.55519e-05	0.000245374	UP	Solyc00g500278.1	Solyc00g500278.1.1	PF05758	PTHR33163 PTHR33163:SF8		ATCG01000	Ycf1 protein
Solyc00g500086	9.10086	4.19099	1.0459	4.00706	6.14802e-05	0.000867988	UP	Solyc00g500086.1	Solyc00g500086.1.1	PF00146	PTHR11432 PTHR11432:SF7		ATCG01100	NADH dehydrogenase family protein			LOC_Os10g21396	NADPH-dependent oxidoreductase, putative, expressed
Solyc00g500125	179.862	5.85836	0.389357	15.0463	3.65308e-51	8.52212e-49	UP	Solyc00g500125.1	Solyc00g500125.1.1	PF05758	PTHR33163 PTHR33163:SF8		ATCG01130	Ycf1 protein
Solyc00g500037	2.82998	6.98004	2.31831	3.01083	0.00260532	0.0230388	UP	Solyc00g500037.1	Solyc00g500037.1.1	PF00004 PF05695	PTHR33078		ATCG01280	Chloroplast Ycf2;ATPase, AAA type, core
Solyc00g500046	13.0305	9.15778	1.7632	5.19384	2.05996e-07	4.47528e-06	UP	Solyc00g500046.1	Solyc00g500046.1.1	PF00004 PF05695	PTHR33078		ATCG01280	Chloroplast Ycf2;ATPase, AAA type, core
Solyc00g500081	13.7437	9.26615	1.79621	5.15873	2.48626e-07	5.31886e-06	UP	Solyc00g500081.1	Solyc00g500081.1.1	PF00004 PF05695	PTHR33078		ATCG01280	Chloroplast Ycf2;ATPase, AAA type, core
Solyc00g500128	12.1652	7.62238	1.64457	4.63486	3.57176e-06	6.36293e-05	UP	Solyc00g500128.1	Solyc00g500128.1.1	PF00004 PF05695	PTHR33078		ATCG01280	Chloroplast Ycf2;ATPase, AAA type, core
Solyc00g500345	14.2216	5.73514	1.1659	4.91906	8.69603e-07	1.71092e-05	UP	Solyc00g500345.1	Solyc00g500345.1.1	PF00006 PF00124 PF00306 PF02874	PTHR15184 PTHR15184:SF3	EC:3.6.3.14	ATMG01190	ATP synthase subunit 1	Cre02.g116750	Mitochondrial F1F0 ATP synthase, alpha subunit	LOC_Os09g08910	ATP synthase, putative, expressed
Solyc00g500358	17.9263	3.22262	0.747763	4.30969	1.63486e-05	0.000257427	UP	Solyc00g500358.1	Solyc00g500358.1.1	PF00006 PF00306 PF02874	PTHR15184 PTHR15184:SF3	EC:3.6.3.14	ATMG01190	ATP synthase subunit 1	Cre02.g116750	Mitochondrial F1F0 ATP synthase, alpha subunit	LOC_Os09g08910	ATP synthase, putative, expressed
Solyc00g500186	14.3766	6.98799	1.31983	5.2946	1.19275e-07	2.69898e-06	UP	Solyc00g500186.1	Solyc00g500186.1.1	PF00115	PTHR10422 PTHR10422:SF18	EC:1.9.3.1	ATMG01360	cytochrome oxidase			LOC_Os12g33946	cytochrome c oxidase subunit 1, putative, expressed
Solyc01g005590	125.661	7.57589	0.581028	13.0388	7.36393e-39	1.14527e-36	UP	Solyc01g005590.2	Solyc01g005590.2.1		PTHR34114
Solyc01g007090	2.82998	6.98004	2.31831	3.01083	0.00260532	0.0230388	UP	Solyc01g007090.1	Solyc01g007090.1.1	PF11744	PTHR31086 PTHR31086:SF3
Solyc01g010365	15.3572	6.44025	1.13369	5.68078	1.34081e-08	3.34281e-07	UP	Solyc01g010365.1	Solyc01g010365.1.1
Solyc01g056665	3.72817	7.38326	2.17011	3.40225	0.000668342	0.00714892	UP	Solyc01g056665.1	Solyc01g056665.1.1
Solyc01g066760	69.6242	5.4875	0.684871	8.01247	1.12431e-15	5.22086e-14	UP	Solyc01g066760.2	Solyc01g066760.2.1
Solyc01g067255	11.5907	9.00208	1.7012	5.2916	1.21248e-07	2.7373e-06	UP	Solyc01g067255.1	Solyc01g067255.1.1	PF00888	PTHR11932 PTHR11932:SF92
Solyc01g079855	17.3714	6.15779	1.02059	6.03355	1.60396e-09	4.29388e-08	UP	Solyc01g079855.1	Solyc01g079855.1.1
Solyc01g086940	4.94279	6.36632	1.87039	3.40374	0.000664704	0.00714892	UP	Solyc01g086940.2	Solyc01g086940.2.1	PF02201 PF03126	PTHR14445 PTHR14445:SF39
Solyc01g094210	2860.34	8.21736	0.545343	15.0682	2.62006e-51	6.26131e-49	UP	Solyc01g094210.2	Solyc01g094210.2.1	PF00106	PTHR24322 PTHR24322:SF442						LOC_Os04g44950	short-chain dehydrogenase/reductase, putative, expressed
Solyc01g098555	28.2998	10.3001	1.58459	6.50016	8.02323e-11	2.49561e-09	UP	Solyc01g098555.1	Solyc01g098555.1.1
Solyc01g106055	13.1424	5.95049	1.32264	4.49896	6.82872e-06	0.000115558	UP	Solyc01g106055.1	Solyc01g106055.1.1	PF07714	PTHR27001 PTHR27001:SF123	EC:2.7.11.1
Solyc01g107420	12.8214	3.59121	0.906504	3.96161	7.44459e-05	0.00104203	UP	Solyc01g107420.2	Solyc01g107420.2.1	PF04176
Solyc01g109100	82.2009	3.56486	0.440765	8.08789	6.07092e-16	2.87357e-14	UP	Solyc01g109100.2	Solyc01g109100.2.1		PTHR36346
Solyc01g109210	11.0399	4.92462	1.04103	4.73054	2.23922e-06	4.12404e-05	UP	Solyc01g109210.2	Solyc01g109210.2.1
Solyc02g004003	246.001	8.0127	0.529633	15.1288	1.04604e-51	2.56227e-49	UP	Solyc02g004003.1	Solyc02g004003.1.1
Solyc02g021235	11.7261	9.01326	1.70961	5.27212	1.3486e-07	3.01681e-06	UP	Solyc02g021235.1	Solyc02g021235.1.1		PTHR31451 PTHR31451:SF15	EC:3.2.1.78
Solyc02g065253	2.82998	6.98004	2.31831	3.01083	0.00260532	0.0230388	UP	Solyc02g065253.1	Solyc02g065253.1.1		PTHR10992 PTHR10992:SF820
Solyc02g067655	11.6658	5.94664	1.19758	4.96554	6.85115e-07	1.36995e-05	UP	Solyc02g067655.1	Solyc02g067655.1.1
Solyc02g083785	28.2741	5.05075	0.721776	6.99766	2.60266e-12	9.37533e-11	UP	Solyc02g083785.1	Solyc02g083785.1.1
Solyc02g084300	3.86357	7.41704	2.10793	3.51863	0.00043378	0.00495358	UP	Solyc02g084300.1	Solyc02g084300.1.1	PF00117	PTHR11550 PTHR11550:SF9	EC:6.3.4.2
Solyc02g085145	2.82998	6.98004	2.31831	3.01083	0.00260532	0.0230388	UP	Solyc02g085145.1	Solyc02g085145.1.1	PF00249	PTHR24078 PTHR24078:SF177
Solyc02g086070	3.99896	7.45082	2.15887	3.45126	0.000557975	0.0061221	UP	Solyc02g086070.2	Solyc02g086070.2.1
Solyc02g086215	2.96537	7.02389	2.3053	3.04685	0.00231254	0.0210383	UP	Solyc02g086215.1	Solyc02g086215.1.1
Solyc02g086451	50.6325	11.1269	1.53394	7.25381	4.05209e-13	1.54484e-11	UP	Solyc02g086451.1	Solyc02g086451.1.1
Solyc02g086960	4.80009	4.74622	1.54145	3.07907	0.00207649	0.0193031	UP	Solyc02g086960.2	Solyc02g086960.2.1	PF07714	PTHR27003 PTHR27003:SF3	EC:2.7.11.1
Solyc03g005947	10.7381	7.48619	1.62412	4.60939	4.03853e-06	7.14252e-05	UP	Solyc03g005947.1	Solyc03g005947.1.1	PF00854	PTHR11654 PTHR11654:SF131
Solyc03g096305	12.4889	9.1125	1.68424	5.41047	6.28612e-08	1.46298e-06	UP	Solyc03g096305.1	Solyc03g096305.1.1		PTHR31973 PTHR31973:SF31
Solyc03g117410	9.79431	8.75239	1.75575	4.98498	6.19684e-07	1.24675e-05	UP	Solyc03g117410.2	Solyc03g117410.2.1		PTHR22847 PTHR22847:SF480
Solyc03g123850	10.3994	3.68386	0.949991	3.87778	0.000105414	0.00141874	UP	Solyc03g123850.2	Solyc03g123850.2.1
Solyc04g010030	65.4993	7.56127	0.76588	9.87265	5.46994e-23	4.25353e-21	UP	Solyc04g010030.1	Solyc04g010030.1.1	PF06201	PTHR12175 PTHR12175:SF2
Solyc04g047885	6.78482	5.92755	1.54012	3.84875	0.000118723	0.00155722	UP	Solyc04g047885.1	Solyc04g047885.1.1
Solyc04g050937	24.4858	10.0756	1.59871	6.30229	2.93272e-10	8.57755e-09	UP	Solyc04g050937.1	Solyc04g050937.1.1	PF00069	PTHR27005 PTHR27005:SF46	EC:2.7.11.1					LOC_Os11g26140	cysteine-rich receptor-like protein kinase 4 precursor, putative, expressed
Solyc04g077380	2.96537	7.02389	2.3053	3.04685	0.00231254	0.0210383	UP	Solyc04g077380.2	Solyc04g077380.2.1	PF01453 PF07714	PTHR27002 PTHR27002:SF97	EC:2.7.11.1
Solyc04g077390	3.72817	7.38326	2.17011	3.40225	0.000668342	0.00714892	UP	Solyc04g077390.3	Solyc04g077390.3.1	PF00954 PF01453 PF07714 PF08276	PTHR27002 PTHR27002:SF97	EC:2.7.11.1			Cre02.g087800	Protein tyrosine kinase
Solyc04g077535	58.9798	8.95715	1.11998	7.99761	1.26862e-15	5.85825e-14	UP	Solyc04g077535.1	Solyc04g077535.1.1		PTHR37613 PTHR37613:SF1
Solyc04g078975	3.9092	6.03559	1.96173	3.07667	0.00209328	0.0194407	UP	Solyc04g078975.1	Solyc04g078975.1.1
Solyc04g081980	912.971	10.1302	0.512925	19.75	8.02841e-87	5.24416e-84	UP	Solyc04g081980.2	Solyc04g081980.2.1	PF00646	PTHR32133 PTHR32133:SF89
Solyc05g010514	5.03255	7.7808	2.07523	3.74937	0.000177277	0.00223546	UP	Solyc05g010514.1	Solyc05g010514.1.1
Solyc05g013220	4.89715	7.75205	2.00037	3.8753	0.000106492	0.00142348	UP	Solyc05g013220.2	Solyc05g013220.2.1	PF08392 PF08541	PTHR31561 PTHR31561:SF25	EC:2.3.1.119 EC:2.3.1.199			Cre17.g722150	Type III polyketide synthase
Solyc05g032840	25.3344	10.1422	1.60738	6.30979	2.79419e-10	8.19684e-09	UP	Solyc05g032840.1	Solyc05g032840.1.1
Solyc05g052275	9.74136	7.2846	1.64375	4.43168	9.3502e-06	0.000154231	UP	Solyc05g052275.1	Solyc05g052275.1.1
Solyc05g055150	3.99896	7.45082	2.15887	3.45126	0.000557975	0.0061221	UP	Solyc05g055150.1	Solyc05g055150.1.1	PF04535	PTHR33573 PTHR33573:SF5
Solyc06g005120	33.8739	10.5488	1.55366	6.78962	1.12433e-11	3.86533e-10	UP	Solyc06g005120.1	Solyc06g005120.1.1
Solyc06g008140	4.76176	7.72594	2.00184	3.85943	0.000113654	0.00150078	UP	Solyc06g008140.1	Solyc06g008140.1.1	PF00252	PTHR12220 PTHR12220:SF15
Solyc06g053580	11.1224	4.66423	1.01018	4.61725	3.88855e-06	6.90217e-05	UP	Solyc06g053580.2	Solyc06g053580.2.1
Solyc06g066853	16.1475	3.20562	0.768089	4.1735	2.99949e-05	0.000453534	UP	Solyc06g066853.1	Solyc06g066853.1.1	PF07727	PTHR11439 PTHR11439:SF185	EC:2.7.7.49
Solyc07g005475	9.8798	4.63614	1.09864	4.21987	2.44443e-05	0.000374227	UP	Solyc07g005475.1	Solyc07g005475.1.1
Solyc07g007540	89.7965	11.9626	1.51873	7.87676	3.35991e-15	1.50321e-13	UP	Solyc07g007540.1	Solyc07g007540.1.1
Solyc07g049505	2.82998	6.98004	2.31831	3.01083	0.00260532	0.0230388	UP	Solyc07g049505.1	Solyc07g049505.1.1
Solyc07g054250	13.6579	9.23414	1.67641	5.50828	3.62348e-08	8.65924e-07	UP	Solyc07g054250.2	Solyc07g054250.2.1	PF03168	PTHR31852 PTHR31852:SF26
Solyc07g055040	3.95484	5.16333	1.78896	2.88621	0.0038991	0.032321	UP	Solyc07g055040.1	Solyc07g055040.1.1	PF05641	PTHR31917
Solyc07g061715	79.0182	11.7769	1.51089	7.79467	6.45754e-15	2.81204e-13	UP	Solyc07g061715.1	Solyc07g061715.1.1	PF14365	PTHR31589 PTHR31589:SF10
Solyc07g062240	11.8615	9.02529	1.73092	5.21416	1.84655e-07	4.04754e-06	UP	Solyc07g062240.1	Solyc07g062240.1.1	PF02365	PTHR31719 PTHR31719:SF18
Solyc07g064220	3.77381	6.00679	2.01057	2.9876	0.00281174	0.0243801	UP	Solyc07g064220.1	Solyc07g064220.1.1	PF00234	PTHR35496
Solyc08g006907	22.5881	5.16352	0.80031	6.4519	1.10454e-10	3.37144e-09	UP	Solyc08g006907.1	Solyc08g006907.1.1
Solyc08g065230	39.8159	2.11339	0.518432	4.0765	4.57182e-05	0.000656814	UP	Solyc08g065230.1	Solyc08g065230.1.1			EC:2.7.11.1
Solyc08g065240	23.538	10.0353	1.60702	6.24466	4.24723e-10	1.23119e-08	UP	Solyc08g065240.1	Solyc08g065240.1.1
Solyc08g066970	38.7257	6.06851	0.758836	7.99713	1.27353e-15	5.85825e-14	UP	Solyc08g066970.2	Solyc08g066970.2.1		PTHR11132 PTHR11132:SF51
Solyc08g069210	2.82998	6.98004	2.31831	3.01083	0.00260532	0.0230388	UP	Solyc08g069210.1	Solyc08g069210.1.1	PF03656	PTHR12388 PTHR12388:SF1
Solyc09g007930	13.7452	6.43182	1.48221	4.33935	1.42903e-05	0.000228411	UP	Solyc09g007930.2	Solyc09g007930.2.1
Solyc09g018710	229.098	10.9515	1.10821	9.8821	4.97764e-23	3.90167e-21	UP	Solyc09g018710.2	Solyc09g018710.2.1	PF00270 PF00271 PF16124	PTHR13710 PTHR13710:SF87	EC:3.6.4.12
Solyc09g064770	5.03255	7.7808	2.07523	3.74937	0.000177277	0.00223546	UP	Solyc09g064770.1	Solyc09g064770.1.1		PTHR22846
Solyc09g065150	2.82998	6.98004	2.31831	3.01083	0.00260532	0.0230388	UP	Solyc09g065150.1	Solyc09g065150.1.1
Solyc09g082090	402.431	11.7355	1.06832	10.9851	4.50758e-28	4.69843e-26	UP	Solyc09g082090.1	Solyc09g082090.1.1
Solyc09g082640	203.325	11.7282	1.38557	8.46456	2.57126e-17	1.34723e-15	UP	Solyc09g082640.1	Solyc09g082640.1.1	PF03079	PTHR23418	EC:1.13.11.53
Solyc10g009365	3.99896	7.45082	2.15887	3.45126	0.000557975	0.0061221	UP	Solyc10g009365.1	Solyc10g009365.1.1		PTHR31973 PTHR31973:SF0
Solyc10g075112	3.94601	5.91851	1.97278	3.00009	0.00269898	0.0237597	UP	Solyc10g075112.1	Solyc10g075112.1.1	PF04434	PTHR31973 PTHR31973:SF31						LOC_Os08g33580	zinc knuckle family protein, putative, expressed
Solyc10g080300	32.0897	4.99911	0.684713	7.30102	2.85592e-13	1.10166e-11	UP	Solyc10g080300.1	Solyc10g080300.1.1	PF00249	PTHR21717
Solyc11g008227	25.7835	5.31697	0.914315	5.81525	6.05445e-09	1.55292e-07	UP	Solyc11g008227.1	Solyc11g008227.1.1
Solyc11g016930	1987.58	8.69573	0.314252	27.6712	1.54939e-168	7.59048e-165	UP	Solyc11g016930.1	Solyc11g016930.1.1	PF08263	PTHR27000 PTHR27000:SF166	EC:2.7.11.1					LOC_Os05g33160	inactive receptor kinase At1g27190 precursor, putative, expressed
Solyc11g040173	185.943	13.0079	1.48548	8.75665	2.0114e-18	1.1525e-16	UP	Solyc11g040173.1	Solyc11g040173.1.1
Solyc11g067070	76.031	6.6082	0.61283	10.7831	4.13764e-27	3.89813e-25	UP	Solyc11g067070.1	Solyc11g067070.1.1	PF00069 PF07714	PTHR24351 PTHR24351:SF73	EC:2.7.11.1					LOC_Os12g29580	AGC_PVPK_like_kin82y.19 - ACG kinases include homologs to PKA, PKG and PKC, expressed
Solyc11g069097	123.585	12.42	1.4934	8.31654	9.05664e-17	4.62172e-15	UP	Solyc11g069097.1	Solyc11g069097.1.1	PF00009 PF03143 PF03144	PTHR23115 PTHR23115:SF143	EC:3.6.5.3			Cre06.g263450	Putative eukaryotic translation initiation factor 1 alpha
Solyc12g010070	18.7233	8.25669	1.56443	5.27775	1.30777e-07	2.94564e-06	UP	Solyc12g010070.1	Solyc12g010070.1.1
Solyc12g056865	6.11177	6.66464	1.88777	3.53043	0.00041488	0.00478798	UP	Solyc12g056865.1	Solyc12g056865.1.1
Solyc00g500033	35.482	9.18898	1.45012	6.33673	2.34699e-10	6.94736e-09	UP	Solyc00g500033.1	Solyc00g500033.1.1		PTHR37377 PTHR37377:SF1						LOC_Os07g25018	uncharacterized protein ycf72, putative
Solyc00g500035	3.72817	7.38326	2.17011	3.40225	0.000668342	0.00714892	UP	Solyc00g500035.1	Solyc00g500035.1.1	PF03947	PTHR13691 PTHR13691:SF21
Solyc00g500078	63.1215	4.49267	0.495026	9.07562	1.13033e-19	7.38334e-18	UP	Solyc00g500078.1	Solyc00g500078.1.1		PTHR37377 PTHR37377:SF1						LOC_Os07g25018	uncharacterized protein ycf72, putative
Solyc00g500079	16.2171	9.49282	1.63903	5.79173	6.96669e-09	1.7776e-07	UP	Solyc00g500079.1	Solyc00g500079.1.1	PF03947	PTHR13691 PTHR13691:SF21
Solyc00g500088	3.95484	5.16333	1.78896	2.88621	0.0038991	0.032321	UP	Solyc00g500088.1	Solyc00g500088.1.1	PF05758	PTHR33163 PTHR33163:SF8
Solyc00g500135	8.61071	5.11621	1.25221	4.08573	4.39379e-05	0.000634961	UP	Solyc00g500135.1	Solyc00g500135.1.1	PF00623 PF04983 PF04997 PF04998 PF05000	PTHR19376	EC:2.7.7.6					LOC_Os04g16830	DNA-directed RNA polymerase subunit beta, putative, expressed
Solyc00g500147	4.62637	7.69735	2.08173	3.69758	0.000217667	0.00267591	UP	Solyc00g500147.1	Solyc00g500147.1.1	PF00004 PF05695	PTHR33078
Solyc00g500179	9.70455	7.34377	1.64354	4.46827	7.88543e-06	0.000131845	UP	Solyc00g500179.1	Solyc00g500179.1.1
Solyc00g500190	719.484	3.06525	0.342031	8.96191	3.19117e-19	2.0043e-17	UP	Solyc00g500190.1	Solyc00g500190.1.1	PF05758	PTHR33163 PTHR33163:SF8
Solyc00g500205	10.4512	6.29071	1.43919	4.371	1.23681e-05	0.000199313	UP	Solyc00g500205.1	Solyc00g500205.1.1	PF00623 PF04983 PF04997 PF04998 PF05000	PTHR19376	EC:2.7.7.6					LOC_Os04g16830	DNA-directed RNA polymerase subunit beta, putative, expressed
Solyc00g500236	7.57525	3.87849	1.25599	3.088	0.0020151	0.0188937	UP	Solyc00g500236.1	Solyc00g500236.1.1	PF01107	PTHR33054 PTHR33054:SF7
Solyc00g500259	64.215	7.26539	0.767377	9.46783	2.85721e-21	1.98545e-19	UP	Solyc00g500259.1	Solyc00g500259.1.1
Solyc00g500260	8.08376	8.50087	2.21161	3.84375	0.000121166	0.00158292	UP	Solyc00g500260.1	Solyc00g500260.1.1	PF00032 PF00033	PTHR19271 PTHR19271:SF5	EC:1.10.2.2
Solyc00g500282	110.69	12.2621	1.49877	8.18148	2.80388e-16	1.36679e-14	UP	Solyc00g500282.1	Solyc00g500282.1.1
Solyc00g500283	110.69	12.2621	1.49877	8.18148	2.80388e-16	1.36679e-14	UP	Solyc00g500283.1	Solyc00g500283.1.1
Solyc00g500342	17.5129	4.78119	1.03047	4.63981	3.48731e-06	6.23515e-05	UP	Solyc00g500342.1	Solyc00g500342.1.1
Solyc01g005960	17.3402	2.14779	0.747568	2.87303	0.00406553	0.0335304	UP	Solyc01g005960.3	Solyc01g005960.3.1	PF00270 PF00271	PTHR24031 PTHR24031:SF235	EC:3.6.4.13			Cre10.g427700	DEAD box ATP-dependent RNA helicase	LOC_Os03g59050	DEAD-box ATP-dependent RNA helicase, putative, expressed
Solyc01g008800	7.20588	3.7616	1.14407	3.28791	0.00100934	0.0103123	UP	Solyc01g008800.3	Solyc01g008800.3.1	PF00931 PF13676 PF13855	PTHR11017 PTHR11017:SF169
Solyc01g016380	20.4634	6.68581	1.12725	5.93108	3.00953e-09	7.96957e-08	UP	Solyc01g016380.4	Solyc01g016380.4.1	PF13839	PTHR32285 PTHR32285:SF22
Solyc01g017860	2.96537	7.02389	2.3053	3.04685	0.00231254	0.0210383	UP	Solyc01g017860.3	Solyc01g017860.3.1
Solyc01g058200	5.65996	7.97995	1.93641	4.12101	3.77223e-05	0.00055747	UP	Solyc01g058200.3	Solyc01g058200.3.1
Solyc01g058540	7.45635	8.38258	1.86321	4.499	6.82726e-06	0.000115558	UP	Solyc01g058540.3	Solyc01g058540.3.1	PF03106	PTHR31221 PTHR31221:SF13
Solyc01g074040	17.8781	9.63925	1.64302	5.8668	4.44281e-09	1.1516e-07	UP	Solyc01g074040.2	Solyc01g074040.2.1	PF00232	PTHR10353 PTHR10353:SF72	EC:3.2.1.161			Cre03.g171050	Glycosyl hydrolase
Solyc01g079180	24.1574	4.71147	0.760019	6.19915	5.67706e-10	1.61229e-08	UP	Solyc01g079180.4	Solyc01g079180.4.1	PF01095	PTHR31321 PTHR31321:SF15	EC:3.1.1.11					LOC_Os12g37660	pectinesterase, putative, expressed
Solyc01g079370	19.2649	8.29565	1.51354	5.48094	4.23071e-08	1.00127e-06	UP	Solyc01g079370.4	Solyc01g079370.4.1	PF03514	PTHR31636 PTHR31636:SF39
Solyc01g080610	8.96395	4.78191	1.15286	4.14787	3.35581e-05	0.000503525	UP	Solyc01g080610.3	Solyc01g080610.3.1	PF03754	PTHR31541 PTHR31541:SF22
Solyc01g087440	8.42968	5.44355	1.43375	3.79672	0.000146623	0.00190279	UP	Solyc01g087440.3	Solyc01g087440.3.1		PTHR12444 PTHR12444:SF2
Solyc01g088740	21.4378	3.29651	0.682906	4.82718	1.38479e-06	2.62441e-05	UP	Solyc01g088740.4	Solyc01g088740.4.1	PF01214	PTHR11740 PTHR11740:SF4				Cre01.g016556	(1 of 1) K03115 - casein kinase II subunit beta (CSNK2B)
Solyc01g090850	6472.06	11.325	0.459256	24.6595	2.91333e-134	5.70897e-131	UP	Solyc01g090850.3	Solyc01g090850.3.1	PF12874	PTHR23067 PTHR23067:SF44
Solyc01g091090	14.0156	3.01565	0.804264	3.74958	0.000177134	0.00223546	UP	Solyc01g091090.4	Solyc01g091090.4.1		PTHR12658 PTHR12658:SF0
Solyc01g091470	15.8075	7.98969	1.56555	5.10345	3.33522e-07	7.01255e-06	UP	Solyc01g091470.3	Solyc01g091470.3.1	PF03479	PTHR31100 PTHR31100:SF2
Solyc01g092950	34.012	2.75598	0.54627	5.04508	4.53342e-07	9.31205e-06	UP	Solyc01g092950.3	Solyc01g092950.3.1	PF01486	PTHR11945 PTHR11945:SF215
Solyc01g094570	19.1558	3.11204	0.774729	4.01695	5.89569e-05	0.000835976	UP	Solyc01g094570.3	Solyc01g094570.3.1	PF01764 PF03893	PTHR21493 PTHR21493:SF150	EC:3.1.1.3
Solyc01g094970	2.96537	7.02389	2.3053	3.04685	0.00231254	0.0210383	UP	Solyc01g094970.4	Solyc01g094970.4.1	PF12708	PTHR31339 PTHR31339:SF12						LOC_Os03g03350	polygalacturonase, putative, expressed
Solyc01g096570	181.226	3.48038	0.400005	8.70085	3.29415e-18	1.80313e-16	UP	Solyc01g096570.3	Solyc01g096570.3.1	PF00929	PTHR23044 PTHR23044:SF35				Cre01.g033950	3'-5' exonuclease with GRF zinc finger domain	LOC_Os01g17279	exonuclease, putative, expressed
Solyc01g098410	4.76176	7.72594	2.00184	3.85943	0.000113654	0.00150078	UP	Solyc01g098410.4	Solyc01g098410.4.1	PF00069	PTHR27001 PTHR27001:SF31	EC:2.7.11.1			Cre02.g087800	Protein tyrosine kinase	LOC_Os08g42580	protein kinase domain containing protein, expressed
Solyc01g099580	4.13435	7.49578	2.50121	2.99686	0.00272774	0.0238842	UP	Solyc01g099580.3	Solyc01g099580.3.1	PF07649 PF13668	PTHR31694 PTHR31694:SF4
Solyc01g099920	19.9909	8.3919	1.51722	5.53109	3.18245e-08	7.66134e-07	UP	Solyc01g099920.4	Solyc01g099920.4.1	PF06521	PTHR33649 PTHR33649:SF4
Solyc01g102670	7.94649	5.07306	1.23456	4.1092	3.9704e-05	0.000583238	UP	Solyc01g102670.3	Solyc01g102670.3.1	PF00730	PTHR10242 PTHR10242:SF4	EC:3.2.2.21					LOC_Os07g46400	expressed protein
Solyc01g104240	97.9353	9.72105	1.10545	8.79377	1.44622e-18	8.38463e-17	UP	Solyc01g104240.3	Solyc01g104240.3.1		PTHR33826 PTHR33826:SF4						LOC_Os09g28110	hydroxyproline-rich glycoprotein family protein, putative, expressed
Solyc01g105240	100.13	3.92436	0.450735	8.70657	3.132e-18	1.72401e-16	UP	Solyc01g105240.3	Solyc01g105240.3.1	PF00443	PTHR24006 PTHR24006:SF469	EC:3.4.19.12			Cre06.g250750	(1 of 1) K11842 - ubiquitin carboxyl-terminal hydrolase 12/46 [EC:3.4.19.12] (USP12_46)	LOC_Os04g37950	ubiquitin carboxyl-terminal hydrolase domain containing protein, expressed
Solyc01g106140	3.72817	7.38326	2.17011	3.40225	0.000668342	0.00714892	UP	Solyc01g106140.2	Solyc01g106140.2.1	PF03478	PTHR33127 PTHR33127:SF5						LOC_Os09g21660	expressed protein
Solyc01g106480	44.3379	8.53341	1.16933	7.29768	2.92781e-13	1.12497e-11	UP	Solyc01g106480.4	Solyc01g106480.4.1	PF00056 PF02866	PTHR11540 PTHR11540:SF21	EC:1.1.1.37			Cre10.g423250	NAD-dependent malate dehydrogenase	LOC_Os12g43630	lactate/malate dehydrogenase, putative, expressed
Solyc01g107680	9.38813	8.71181	1.77625	4.90461	9.36145e-07	1.83081e-05	UP	Solyc01g107680.4	Solyc01g107680.4.1	PF07724	PTHR11262 PTHR11262:SF11
Solyc01g107890	27.965	5.39134	0.740701	7.2787	3.3704e-13	1.28997e-11	UP	Solyc01g107890.3	Solyc01g107890.3.1	PF05911	PTHR31580 PTHR31580:SF3
Solyc01g108130	9.22163	3.56835	1.00938	3.53517	0.000407509	0.00471959	UP	Solyc01g108130.4	Solyc01g108130.4.1	PF02362	PTHR31391 PTHR31391:SF13
Solyc01g109170	8.89611	8.60973	1.80118	4.78006	1.75247e-06	3.29572e-05	UP	Solyc01g109170.3	Solyc01g109170.3.1	PF05562	PTHR33596 PTHR33596:SF1
Solyc01g110430	38.9923	10.7592	1.54663	6.95652	3.48776e-12	1.25176e-10	UP	Solyc01g110430.3	Solyc01g110430.3.1
Solyc01g111010	26.5	8.75111	1.49068	5.87054	4.3439e-09	1.12895e-07	UP	Solyc01g111010.4	Solyc01g111010.4.1	PF00230 PF02519	PTHR19139 PTHR19139:SF162
Solyc01g113620	10.5364	3.42142	0.944968	3.62067	0.000293838	0.00349821	UP	Solyc01g113620.3	Solyc01g113620.3.1	PF00931 PF01582	PTHR11017 PTHR11017:SF161
Solyc02g021410	2.82998	6.98004	2.31831	3.01083	0.00260532	0.0230388	UP	Solyc02g021410.4	Solyc02g021410.4.1	PF00999	PTHR32468 PTHR32468:SF26
Solyc02g032630	72.2537	7.617	0.741379	10.2741	9.21986e-25	7.72104e-23	UP	Solyc02g032630.2	Solyc02g032630.2.1
Solyc02g067380	36.2463	7.28389	0.921139	7.90748	2.62658e-15	1.18596e-13	UP	Solyc02g067380.4	Solyc02g067380.4.1
Solyc02g067750	1020.3	9.67236	0.426089	22.7003	4.44685e-114	6.22433e-111	UP	Solyc02g067750.4	Solyc02g067750.4.1	PF00484	PTHR11002 PTHR11002:SF7	EC:4.2.1.1			Cre09.g405750	Carbonic anhydrase	LOC_Os01g45274	carbonic anhydrase, chloroplast precursor, putative, expressed
Solyc02g068780	19.1364	3.7092	0.776808	4.77492	1.79778e-06	3.37445e-05	UP	Solyc02g068780.4	Solyc02g068780.4.1
Solyc02g069810	256.738	12.0648	1.38306	8.72327	2.70286e-18	1.51329e-16	UP	Solyc02g069810.3	Solyc02g069810.3.1	PF01426	PTHR12505 PTHR12505:SF19
Solyc02g070230	3.72817	7.38326	2.17011	3.40225	0.000668342	0.00714892	UP	Solyc02g070230.2	Solyc02g070230.2.1		PTHR12873 PTHR12873:SF2	EC:3.6.4.12
Solyc02g078470	47.7337	4.46485	0.539642	8.27373	1.29834e-16	6.5573e-15	UP	Solyc02g078470.4	Solyc02g078470.4.1		PTHR36888 PTHR36888:SF1
Solyc02g079630	25.0273	10.1031	1.667	6.06063	1.35588e-09	3.69025e-08	UP	Solyc02g079630.3	Solyc02g079630.3.1	PF00069	PTHR27002 PTHR27002:SF14	EC:2.7.11.1
Solyc02g082070	108.276	3.25263	0.367808	8.84328	9.29496e-19	5.55317e-17	UP	Solyc02g082070.4	Solyc02g082070.4.1	PF00067	PTHR24298 PTHR24298:SF178	EC:1.14.13.121			Cre03.g166900	Cytochrome P450, CYP4 superfamily	LOC_Os04g27020	cytochrome P450, putative, expressed
Solyc02g083440	36.2977	10.6542	1.54791	6.88295	5.86271e-12	2.05888e-10	UP	Solyc02g083440.3	Solyc02g083440.3.1		PTHR33384 PTHR33384:SF5
Solyc02g087070	40.0167	6.81575	0.788873	8.63986	5.62824e-18	3.02997e-16	UP	Solyc02g087070.4	Solyc02g087070.4.1	PF03098	PTHR11903 PTHR11903:SF14
Solyc02g087160	76.3731	11.7227	1.50854	7.77085	7.79602e-15	3.37988e-13	UP	Solyc02g087160.3	Solyc02g087160.3.1
Solyc02g090400	62.7666	6.30759	0.60436	10.4368	1.6838e-25	1.47302e-23	UP	Solyc02g090400.4	Solyc02g090400.4.1	PF00249	PTHR31003 PTHR31003:SF5						LOC_Os12g39640	MYB family transcription factor, putative, expressed
Solyc02g090630	22.9121	7.08297	1.0968	6.45786	1.06191e-10	3.25144e-09	UP	Solyc02g090630.4	Solyc02g090630.4.1	PF01734	PTHR32176 PTHR32176:SF6
Solyc02g150149	5.60701	6.46361	1.89757	3.40625	0.00065861	0.00713834	UP	Solyc02g150149.1	Solyc02g150149.1.1
Solyc03g006060	18.8383	4.94835	1.04443	4.73784	2.16004e-06	4.00077e-05	UP	Solyc03g006060.3	Solyc03g006060.3.1	PF12906	PTHR23012 PTHR23012:SF76	EC:6.3.2.19					LOC_Os01g53130	zinc finger, C3HC4 type domain containing protein, expressed
Solyc03g006380	152.256	7.60659	0.538831	14.1168	2.9913e-45	5.42754e-43	UP	Solyc03g006380.4	Solyc03g006380.4.1
Solyc03g007450	5.65996	7.97995	1.93641	4.12101	3.77223e-05	0.00055747	UP	Solyc03g007450.2	Solyc03g007450.2.1
Solyc03g034240	33.87	9.15523	1.48339	6.17185	6.74975e-10	1.88955e-08	UP	Solyc03g034240.4	Solyc03g034240.4.1	PF14108	PTHR34543 PTHR34543:SF1	EC:5.3.99.9			Cre06.g255300	Conserved in the Green Lineage and Diatoms
Solyc03g044790	13.2517	9.20522	1.68279	5.47021	4.49493e-08	1.06124e-06	UP	Solyc03g044790.3	Solyc03g044790.3.1	PF12697	PTHR10992 PTHR10992:SF56						LOC_Os01g70840	esterase, putative, expressed
Solyc03g053080	25.6929	3.39162	0.650788	5.21156	1.87256e-07	4.09538e-06	UP	Solyc03g053080.3	Solyc03g053080.3.1	PF00225	PTHR24115 PTHR24115:SF70	EC:3.6.4.4
Solyc03g058940	43.6187	10.9218	1.54328	7.07696	1.47356e-12	5.42779e-11	UP	Solyc03g058940.4	Solyc03g058940.4.1	PF01145	PTHR10264 PTHR10264:SF90
Solyc03g080150	29.3829	10.339	1.58101	6.53948	6.17343e-11	1.9512e-09	UP	Solyc03g080150.3	Solyc03g080150.3.1	PF00141	PTHR31235	EC:1.11.1.7					LOC_Os10g39170	peroxidase precursor, putative, expressed
Solyc03g083000	23.7684	3.35599	0.691988	4.84978	1.23599e-06	2.37455e-05	UP	Solyc03g083000.3	Solyc03g083000.3.1		PTHR33868 PTHR33868:SF2
Solyc03g097110	1033.15	7.07013	0.298339	23.6983	3.7558e-124	6.13323e-121	UP	Solyc03g097110.4	Solyc03g097110.4.1	PF00076							LOC_Os06g02240	RNA recognition motif containing protein, putative, expressed
Solyc03g097630	46.3169	3.73629	0.520974	7.17173	7.4056e-13	2.80155e-11	UP	Solyc03g097630.3	Solyc03g097630.3.1	PF01529	PTHR22883 PTHR22883:SF80	EC:2.3.1.225					LOC_Os09g33450	zinc finger DHHC domain-containing protein, putative, expressed
Solyc03g111470	9.9297	8.76693	1.78535	4.91048	9.08531e-07	1.78393e-05	UP	Solyc03g111470.3	Solyc03g111470.3.1	PF00808	PTHR10252 PTHR10252:SF38
Solyc03g111510	3.94601	5.91851	1.97278	3.00009	0.00269898	0.0237597	UP	Solyc03g111510.3	Solyc03g111510.3.1		PTHR15315 PTHR15315:SF32
Solyc03g113420	13.9964	3.22211	0.826491	3.89854	9.6773e-05	0.00131145	UP	Solyc03g113420.4	Solyc03g113420.4.1	PF00854	PTHR11654 PTHR11654:SF59
Solyc03g115180	25.3946	4.90904	0.730816	6.71721	1.85233e-11	6.15224e-10	UP	Solyc03g115180.3	Solyc03g115180.3.1		PTHR33304 PTHR33304:SF7
Solyc03g118940	3.72817	7.38326	2.17011	3.40225	0.000668342	0.00714892	UP	Solyc03g118940.4	Solyc03g118940.4.1	PF04577	PTHR20961 PTHR20961:SF5	EC:2.4.1.255					LOC_Os02g22480	glycosyltransferase, putative, expressed
Solyc03g121080	4.89715	7.75205	2.00037	3.8753	0.000106492	0.00142348	UP	Solyc03g121080.3	Solyc03g121080.3.1		PTHR34775 PTHR34775:SF1
Solyc03g121290	28.6291	3.99285	0.627758	6.3605	2.01104e-10	6.02574e-09	UP	Solyc03g121290.4	Solyc03g121290.4.1	PF07723	PTHR32212 PTHR32212:SF126						LOC_Os04g35970	OsFBL17 - F-box domain and LRR containing protein, expressed
Solyc03g121920	46.2843	3.4763	0.502268	6.9212	4.47839e-12	1.58983e-10	UP	Solyc03g121920.3	Solyc03g121920.3.1	PF00153	PTHR24089 PTHR24089:SF319				Cre02.g092050	Mitochondrial substrate carrier protein
Solyc03g123710	8.62533	8.57975	1.77517	4.83319	1.34363e-06	2.55628e-05	UP	Solyc03g123710.3	Solyc03g123710.3.1
Solyc04g005070	52.2106	4.19984	0.810209	5.18365	2.17588e-07	4.69587e-06	UP	Solyc04g005070.3	Solyc04g005070.3.1	PF07690	PTHR11654 PTHR11654:SF150
Solyc04g009590	3.72817	7.38326	2.17011	3.40225	0.000668342	0.00714892	UP	Solyc04g009590.4	Solyc04g009590.4.1
Solyc04g026220	99.4923	6.09295	0.499075	12.2085	2.80023e-34	3.61008e-32	UP	Solyc04g026220.4	Solyc04g026220.4.1	PF02902	PTHR12606 PTHR12606:SF28	EC:3.4.22.68
Solyc04g049340	57.5457	6.05964	0.603507	10.0407	1.00943e-23	8.04093e-22	UP	Solyc04g049340.3	Solyc04g049340.3.1	PF01490	PTHR32195 PTHR32195:SF10
Solyc04g050950	3634.78	14.3328	0.880584	16.2765	1.44961e-59	4.89768e-57	UP	Solyc04g050950.3	Solyc04g050950.3.1	PF00407	PTHR31907 PTHR31907:SF4
Solyc04g054790	15.3645	8.00906	1.55031	5.16609	2.39048e-07	5.12515e-06	UP	Solyc04g054790.2	Solyc04g054790.2.1	PF06136	PTHR31083 PTHR31083:SF6
Solyc04g056260	88.8998	9.0195	0.976092	9.24043	2.45515e-20	1.67053e-18	UP	Solyc04g056260.2	Solyc04g056260.2.1	PF00153	PTHR24089 PTHR24089:SF292				Cre09.g404450	Mitochondrial substrate carrier protein	LOC_Os03g09110	mitochondrial carrier protein, putative, expressed
Solyc04g056270	89.5962	6.8992	0.77106	8.94768	3.63031e-19	2.24781e-17	UP	Solyc04g056270.4	Solyc04g056270.4.1	PF00612 PF01833 PF03859	PTHR23335 PTHR23335:SF0						LOC_Os10g22950	calmodulin-binding transcription activator, putative, expressed
Solyc04g071150	8.44546	4.04969	1.23569	3.27726	0.00104819	0.0106537	UP	Solyc04g071150.3	Solyc04g071150.3.1	PF00067	PTHR24286 PTHR24286:SF71	EC:1.14.13.93			Cre07.g325000	Cytochrome P450, CYP120 superfamily	LOC_Os03g61980	cytochrome P450, putative, expressed
Solyc04g071950	15.3189	9.40885	1.64661	5.71408	1.10302e-08	2.77824e-07	UP	Solyc04g071950.2	Solyc04g071950.2.1
Solyc04g074870	18.9702	3.17258	0.775863	4.08909	4.3306e-05	0.00062768	UP	Solyc04g074870.3	Solyc04g074870.3.1	PF16913	PTHR31376 PTHR31376:SF1
Solyc04g076500	8.16006	3.38443	1.10379	3.0662	0.002168	0.0200397	UP	Solyc04g076500.4	Solyc04g076500.4.1	PF13385 PF15787	PTHR13743 PTHR13743:SF83
Solyc04g076600	193.968	13.0665	1.55788	8.38734	4.97263e-17	2.57787e-15	UP	Solyc04g076600.3	Solyc04g076600.3.1		PTHR13523
Solyc04g078280	6.08833	4.44751	1.38375	3.2141	0.00130856	0.0129011	UP	Solyc04g078280.3	Solyc04g078280.3.1
Solyc04g079760	14.9713	2.97312	0.794486	3.74219	0.000182421	0.00228855	UP	Solyc04g079760.4	Solyc04g079760.4.1	PF03350	PTHR31721 PTHR31721:SF3						LOC_Os03g52910	uncharacterized UPF0114 domain containing protein, expressed
Solyc04g079940	22.1502	2.29585	0.644848	3.5603	0.000370436	0.00433118	UP	Solyc04g079940.3	Solyc04g079940.3.1	PF02365	PTHR31989 PTHR31989:SF12						LOC_Os10g21560	no apical meristem protein, putative, expressed
Solyc04g080490	7.58862	3.22486	1.15997	2.78011	0.00543397	0.0424578	UP	Solyc04g080490.4	Solyc04g080490.4.1	PF04770	PTHR31948 PTHR31948:SF15
Solyc04g080970	78.4498	8.27019	0.877584	9.42381	4.35005e-21	3.00154e-19	UP	Solyc04g080970.4	Solyc04g080970.4.1	PF05142	PTHR31604 PTHR31604:SF3						LOC_Os06g49830	SHI, putative, expressed
Solyc04g082460	19.3308	4.91797	0.855544	5.74836	9.01156e-09	2.29338e-07	UP	Solyc04g082460.4	Solyc04g082460.4.1	PF00199 PF06628	PTHR11465 PTHR11465:SF19	EC:1.11.1.21 EC:1.11.1.6			Cre09.g417150	Mono-functional catalase	LOC_Os03g03910	catalase domain containing protein, expressed
Solyc05g005050	9.79431	8.75239	1.75575	4.98498	6.19684e-07	1.24675e-05	UP	Solyc05g005050.3	Solyc05g005050.3.1	PF01657	PTHR32080 PTHR32080:SF11	EC:2.7.11.1
Solyc05g005920	6.77903	4.11406	1.34931	3.049	0.00229601	0.0210383	UP	Solyc05g005920.4	Solyc05g005920.4.1	PF00854	PTHR11654 PTHR11654:SF150
Solyc05g005990	26.1735	5.12336	0.763027	6.71452	1.88689e-11	6.23135e-10	UP	Solyc05g005990.3	Solyc05g005990.3.1	PF00854	PTHR11654 PTHR11654:SF123
Solyc05g006610	65.6238	9.11664	1.12453	8.10708	5.18504e-16	2.46616e-14	UP	Solyc05g006610.4	Solyc05g006610.4.1		PTHR34277 PTHR34277:SF2
Solyc05g007000	8.70778	7.12158	1.67251	4.25802	2.06242e-05	0.000318732	UP	Solyc05g007000.4	Solyc05g007000.4.1	PF00854	PTHR11654 PTHR11654:SF98
Solyc05g007810	16.8646	2.48964	0.738162	3.37275	0.000744217	0.00783226	UP	Solyc05g007810.3	Solyc05g007810.3.1	PF00013	PTHR10288 PTHR10288:SF149
Solyc05g009270	518.166	12.1185	1.07282	11.2959	1.37427e-29	1.54771e-27	UP	Solyc05g009270.4	Solyc05g009270.4.1	PF08541	PTHR31561 PTHR31561:SF5	EC:2.3.1.199
Solyc05g013210	5.11651	4.41519	1.42034	3.10854	0.00188014	0.0177131	UP	Solyc05g013210.3	Solyc05g013210.3.1	PF00445	PTHR11240 PTHR11240:SF19	EC:3.1.27.1
Solyc05g013470	10.775	7.43057	1.62376	4.57615	4.73619e-06	8.25715e-05	UP	Solyc05g013470.4	Solyc05g013470.4.1	PF01554	PTHR11206 PTHR11206:SF79
Solyc05g013810	4.09023	5.20322	1.8356	2.83462	0.00458809	0.0371215	UP	Solyc05g013810.4	Solyc05g013810.4.1		PTHR31263 PTHR31263:SF0
Solyc05g014177	3.99896	7.45082	2.15887	3.45126	0.000557975	0.0061221	UP	Solyc05g014177.2	Solyc05g014177.2.1
Solyc05g014630	4.0741	4.31866	1.59066	2.71502	0.00662724	0.049949	UP	Solyc05g014630.2	Solyc05g014630.2.1
Solyc05g046120	347.469	10.185	0.719037	14.1648	1.51242e-45	2.79597e-43	UP	Solyc05g046120.3	Solyc05g046120.3.1	PF02181	PTHR23213 PTHR23213:SF195						LOC_Os07g36150	formin-like protein 3 precursor, putative, expressed
Solyc05g047530	6.87458	6.84305	1.74712	3.91675	8.975e-05	0.00122817	UP	Solyc05g047530.3	Solyc05g047530.3.1	PF00067	PTHR24298 PTHR24298:SF149	EC:3.2.1.61			Cre03.g166900	Cytochrome P450, CYP4 superfamily	LOC_Os02g26810	cytochrome P450, putative, expressed
Solyc05g048850	5.8778	6.52644	1.80018	3.62545	0.000288463	0.0034384	UP	Solyc05g048850.4	Solyc05g048850.4.1	PF00270 PF00271	PTHR24031 PTHR24031:SF254	EC:3.6.4.13			Cre04.g223850	Cytoplasmic DExD/H-box RNA helicase
Solyc05g051880	235.136	13.3465	1.48242	9.00321	2.1921e-19	1.39469e-17	UP	Solyc05g051880.4	Solyc05g051880.4.1	PF02358	PTHR10788 PTHR10788:SF19	EC:3.1.3.12			Cre12.g497750	Trehalose 6-phosphate phosphatase
Solyc05g051970	9.65313	5.07167	1.15986	4.37265	1.22749e-05	0.000198453	UP	Solyc05g051970.4	Solyc05g051970.4.1	PF13266	PTHR31132 PTHR31132:SF6	EC:1.14.11.33
Solyc05g052130	32.2987	10.4881	1.56204	6.71437	1.88887e-11	6.23135e-10	UP	Solyc05g052130.3	Solyc05g052130.3.1	PF00656 PF06943	PTHR31773 PTHR31773:SF6				Cre12.g517451	(1 of 1) PTHR31773:SF9 - METACASPASE-1	LOC_Os03g27210	LOL3, putative, expressed
Solyc05g052430	4.49098	7.65751	2.42763	3.15432	0.00160874	0.0154244	UP	Solyc05g052430.3	Solyc05g052430.3.1	PF13839 PF14416	PTHR32285 PTHR32285:SF62
Solyc05g053070	45.5504	10.984	1.5396	7.13431	9.72708e-13	3.6238e-11	UP	Solyc05g053070.4	Solyc05g053070.4.1		PTHR34941						LOC_Os03g45280	dehydrin, putative, expressed
Solyc05g053340	2.96537	7.02389	2.3053	3.04685	0.00231254	0.0210383	UP	Solyc05g053340.4	Solyc05g053340.4.1	PF03171 PF14226	PTHR10209 PTHR10209:SF160	EC:1.14.11.13					LOC_Os05g06670	gibberellin 2-oxidase, putative, expressed
Solyc05g055100	18.2546	2.95782	0.80222	3.68704	0.000226879	0.00278566	UP	Solyc05g055100.2	Solyc05g055100.2.1	PF00917 PF12436	PTHR24007	EC:3.4.19.12
Solyc05g055110	12.2181	9.09114	1.71179	5.31089	1.09093e-07	2.48003e-06	UP	Solyc05g055110.4	Solyc05g055110.4.1		PTHR33416 PTHR33416:SF2
Solyc05g056060	535.493	4.50821	0.416239	10.8308	2.45889e-27	2.38537e-25	UP	Solyc05g056060.4	Solyc05g056060.4.1		PTHR21649 PTHR21649:SF7
Solyc05g056080	507.737	7.30801	0.361667	20.2064	8.5919e-91	6.47565e-88	UP	Solyc05g056080.4	Solyc05g056080.4.1		PTHR31033 PTHR31033:SF7
Solyc05g150116	7.00418	4.33995	1.23151	3.52409	0.000424934	0.00488674	UP	Solyc05g150116.1	Solyc05g150116.1.1
Solyc06g007910	14.3807	2.86382	0.810857	3.53185	0.000412669	0.00476808	UP	Solyc06g007910.4	Solyc06g007910.4.1	PF02704	PTHR23201 PTHR23201:SF1
Solyc06g035580	772.572	10.2538	0.549058	18.6753	7.86657e-78	3.85383e-75	UP	Solyc06g035580.3	Solyc06g035580.3.1	PF00732 PF05199	PTHR11552 PTHR11552:SF141				Cre12.g514200	(1 of 1) PTHR11552 - GLUCOSE-METHANOL-CHOLINE GMC OXIDOREDUCTASE
Solyc06g035620	14.4663	7.92023	1.55994	5.07728	3.82886e-07	7.89793e-06	UP	Solyc06g035620.3	Solyc06g035620.3.1	PF03514	PTHR31636 PTHR31636:SF28
Solyc06g050350	81.8647	3.73789	0.42831	8.72706	2.61375e-18	1.47181e-16	UP	Solyc06g050350.3	Solyc06g050350.3.1	PF05701	PTHR32054 PTHR32054:SF4
Solyc06g053520	5.03255	7.7808	2.07523	3.74937	0.000177277	0.00223546	UP	Solyc06g053520.4	Solyc06g053520.4.1	PF01564	PTHR11558	EC:2.5.1.16			Cre12.g558450	Spermidine synthase
Solyc06g053590	13.9051	3.33336	0.849494	3.92394	8.71127e-05	0.00119375	UP	Solyc06g053590.4	Solyc06g053590.4.1								LOC_Os02g50790	nuclear-pore anchor, putative, expressed
Solyc06g062350	356.24	6.52777	0.368812	17.6995	4.23268e-70	1.72799e-67	UP	Solyc06g062350.4	Solyc06g062350.4.1	PF06068	PTHR11093	EC:3.6.4.12			Cre09.g414050	Nucleoside-triphosphatase RuvB-like protein
Solyc06g062430	3.72817	7.38326	2.17011	3.40225	0.000668342	0.00714892	UP	Solyc06g062430.3	Solyc06g062430.3.1	PF05153	PTHR12588 PTHR12588:SF1	EC:1.13.99.1
Solyc06g063300	156.221	7.1452	0.490722	14.5606	5.00219e-48	1.02107e-45	UP	Solyc06g063300.4	Solyc06g063300.4.1	PF13415	PTHR23244 PTHR23244:SF324						LOC_Os08g13360	kelch repeat protein, putative, expressed
Solyc06g066690	9.83995	7.35734	1.65345	4.4497	8.59913e-06	0.000142562	UP	Solyc06g066690.4	Solyc06g066690.4.1	PF03398	PTHR12161 PTHR12161:SF14
Solyc06g068360	15.886	6.39922	1.23123	5.19741	2.02079e-07	4.40974e-06	UP	Solyc06g068360.3	Solyc06g068360.3.1	PF00847	PTHR31194 PTHR31194:SF4						LOC_Os02g55380	AP2 domain containing protein, expressed
Solyc06g068370	57.774	8.9631	1.13294	7.91136	2.54589e-15	1.15484e-13	UP	Solyc06g068370.3	Solyc06g068370.3.1
Solyc06g068570	32.4973	5.15409	0.83912	6.14226	8.13565e-10	2.25178e-08	UP	Solyc06g068570.4	Solyc06g068570.4.1	PF00847	PTHR32467 PTHR32467:SF35
Solyc06g071210	19.6593	2.67965	0.702335	3.81534	0.000135993	0.00177189	UP	Solyc06g071210.3	Solyc06g071210.3.1	PF00433 PF14531	PTHR24351 PTHR24351:SF83	EC:2.7.11.1			Cre16.g669800	(1 of 1) K04345 - protein kinase A (PKA)
Solyc06g073820	23.046	9.99657	1.58845	6.29328	3.10823e-10	9.06383e-09	UP	Solyc06g073820.3	Solyc06g073820.3.1	PF00917 PF12436 PF13423 PF14533	PTHR24006 PTHR24006:SF445	EC:3.4.19.12			Cre07.g336200	(1 of 1) K11838 - ubiquitin carboxyl-terminal hydrolase 7 (USP7, UBP15)
Solyc06g074360	6.01319	6.54391	1.82142	3.59275	0.000327204	0.00384867	UP	Solyc06g074360.4	Solyc06g074360.4.1	PF12874							LOC_Os01g63980	ZOS1-17 - C2H2 zinc finger protein, expressed
Solyc06g074410	16.6749	5.32629	1.04563	5.09387	3.50829e-07	7.32925e-06	UP	Solyc06g074410.4	Solyc06g074410.4.1	PF01370 PF03015	PTHR11011 PTHR11011:SF25	EC:1.2.1.84
Solyc06g074730	37.1425	3.67283	0.599568	6.1258	9.02293e-10	2.49033e-08	UP	Solyc06g074730.4	Solyc06g074730.4.1	PF02170 PF02171 PF08699 PF16486 PF16488	PTHR22891 PTHR22891:SF24				Cre04.g214250	Argonaute-like protein
Solyc06g075210	8.48994	8.56473	1.79467	4.77231	1.82121e-06	3.4119e-05	UP	Solyc06g075210.4	Solyc06g075210.4.1	PF00085 PF13848	PTHR18929 PTHR18929:SF74	EC:5.3.4.1			Cre02.g088200	Protein disulfide isomerase 1
Solyc06g075460	248.602	7.85472	0.502943	15.6175	5.53242e-55	1.54876e-52	UP	Solyc06g075460.4	Solyc06g075460.4.1		PTHR11654 PTHR11654:SF138
Solyc06g075470	13.3871	9.21503	1.67152	5.51298	3.52802e-08	8.45173e-07	UP	Solyc06g075470.3	Solyc06g075470.3.1	PF00334	PTHR11349 PTHR11349:SF53	EC:2.7.4.6
Solyc06g076780	15.2466	2.63105	0.798025	3.29695	0.000977419	0.0100071	UP	Solyc06g076780.3	Solyc06g076780.3.1	PF00933 PF01915	PTHR30620 PTHR30620:SF33	EC:3.2.1.58					LOC_Os05g37700	periplasmic beta-glucosidase precursor, putative, expressed
Solyc06g082710	49.2662	3.78374	0.49972	7.57173	3.68297e-14	1.50986e-12	UP	Solyc06g082710.4	Solyc06g082710.4.1	PF16544	PTHR11208 PTHR11208:SF59
Solyc06g082770	6.05152	4.56383	1.3247	3.44518	0.000570672	0.00625441	UP	Solyc06g082770.3	Solyc06g082770.3.1	PF03195	PTHR31301 PTHR31301:SF7
Solyc06g083650	34.812	6.65618	0.819307	8.12416	4.50461e-16	2.15299e-14	UP	Solyc06g083650.3	Solyc06g083650.3.1	PF00657	PTHR22835 PTHR22835:SF160	EC:3.1.1.3			Cre02.g144010	(1 of 11) 3.1.1.5 - Lysophospholipase / Phospholipase B	LOC_Os02g40440	GDSL-like lipase/acylhydrolase, putative, expressed
Solyc07g007170	38.9482	2.23568	0.609934	3.66544	0.00024691	0.00301274	UP	Solyc07g007170.3	Solyc07g007170.3.1
Solyc07g017520	23.1122	4.20777	0.737196	5.70781	1.14441e-08	2.86813e-07	UP	Solyc07g017520.4	Solyc07g017520.4.1		PTHR13302 PTHR13302:SF8
Solyc07g032110	79.2397	4.62454	0.454902	10.166	2.81156e-24	2.29564e-22	UP	Solyc07g032110.3	Solyc07g032110.3.1	PF03114 PF14604	PTHR10663 PTHR10663:SF163
Solyc07g040750	6.06765	5.19965	1.5298	3.39891	0.00067654	0.00721299	UP	Solyc07g040750.2	Solyc07g040750.2.1	PF00271 PF04851	PTHR24031 PTHR24031:SF308	EC:3.6.4.13			Cre06.g298650	Eukaryotic initiation factor 4A
Solyc07g043550	4.62637	7.69735	2.08173	3.69758	0.000217667	0.00267591	UP	Solyc07g043550.3	Solyc07g043550.3.1	PF02719	PTHR10366 PTHR10366:SF326	EC:5.1.3.5			Cre09.g401022	UDP-xyloase-4-epimerase
Solyc07g049280	28.3009	4.34985	0.762387	5.70557	1.15955e-08	2.89828e-07	UP	Solyc07g049280.3	Solyc07g049280.3.1	PF00365	PTHR13697 PTHR13697:SF26	EC:2.7.1.90
Solyc07g052470	50.1734	9.69006	1.42633	6.79372	1.0928e-11	3.77016e-10	UP	Solyc07g052470.3	Solyc07g052470.3.1	PF00804 PF05739	PTHR19957 PTHR19957:SF131				Cre13.g588550	Plasma membrane Qa-SNARE, Syx1/Sso1/Syntaxin1/Syp1 family (Qa.IV)
Solyc07g053780	4.8074	6.34186	1.8715	3.38864	0.000702394	0.00745619	UP	Solyc07g053780.4	Solyc07g053780.4.1
Solyc07g055020	14.4528	2.7699	0.789368	3.50901	0.000449773	0.00511833	UP	Solyc07g055020.3	Solyc07g055020.3.1	PF00646 PF07734	PTHR32133 PTHR32133:SF89
Solyc07g056700	6.69355	8.21512	1.85772	4.42215	9.77253e-06	0.000160119	UP	Solyc07g056700.2	Solyc07g056700.2.1
Solyc07g061980	129.271	9.46165	0.916908	10.3191	5.77779e-25	4.94908e-23	UP	Solyc07g061980.2	Solyc07g061980.2.1	PF00067	PTHR24282 PTHR24282:SF53	EC:1.3.3.9
Solyc07g062980	6.55815	8.19548	1.89324	4.32881	1.49916e-05	0.000237682	UP	Solyc07g062980.4	Solyc07g062980.4.1	PF03110	PTHR31251 PTHR31251:SF13
Solyc07g063110	221.279	9.84243	0.799756	12.3068	8.32728e-35	1.10258e-32	UP	Solyc07g063110.4	Solyc07g063110.4.1	PF02485	PTHR19297 PTHR19297:SF75
Solyc07g065300	7.90816	7.04149	1.71583	4.10383	4.06368e-05	0.000594268	UP	Solyc07g065300.3	Solyc07g065300.3.1	PF00122 PF00689	PTHR24093 PTHR24093:SF328	EC:3.6.3.8
Solyc07g150149	88.9862	8.98095	0.933899	9.61662	6.80296e-22	4.97428e-20	UP	Solyc07g150149.1	Solyc07g150149.1.1	PF00067	PTHR24282 PTHR24282:SF46	EC:1.14.13.173
Solyc08g005420	19.9272	5.97997	0.965194	6.19562	5.80572e-10	1.63932e-08	UP	Solyc08g005420.3	Solyc08g005420.3.1	PF00400	PTHR19918 PTHR19918:SF8				Cre09.g399911	Activator and specificity subunit of anaphase promoting complex
Solyc08g005870	3.99896	7.45082	2.15887	3.45126	0.000557975	0.0061221	UP	Solyc08g005870.2	Solyc08g005870.2.1	PF00249	PTHR10641 PTHR10641:SF613				Cre03.g197100	(1 of 2) PTHR10641//PTHR10641:SF585 - MYB-LIKE DNA-BINDING PROTEIN MYB // MYB DNA-BINDING-LIKE PROTEIN
Solyc08g006280	142.218	10.2347	1.08939	9.39487	5.72869e-21	3.92515e-19	UP	Solyc08g006280.2	Solyc08g006280.2.1	PF02362	PTHR31674 PTHR31674:SF5
Solyc08g006860	40.2967	10.803	1.53873	7.02077	2.20657e-12	7.97783e-11	UP	Solyc08g006860.3	Solyc08g006860.3.1	PF01734	PTHR32176 PTHR32176:SF9
Solyc08g007050	188.817	9.3407	0.742899	12.5733	2.96055e-36	4.14392e-34	UP	Solyc08g007050.2	Solyc08g007050.2.1	PF00067	PTHR24286 PTHR24286:SF67				Cre11.g467627	(1 of 2) 1.14.13.134 - Beta-amyrin 11-oxidase / CYP88D6
Solyc08g008600	177.904	8.07557	2.16052	3.73779	0.000185642	0.00232005	UP	Solyc08g008600.3	Solyc08g008600.3.1	PF00010 PF14215	PTHR11514 PTHR11514:SF40
Solyc08g014080	48.2238	4.48416	0.569928	7.86793	3.60562e-15	1.60581e-13	UP	Solyc08g014080.4	Solyc08g014080.4.1	PF12428 PF12906	PTHR23012 PTHR23012:SF94	EC:6.3.2.19			Cre09.g400738	(1 of 1) PTHR23012//PTHR23012:SF96 - MEMBRANE ASSOCIATED RING FINGER // SUBFAMILY NOT NAMED	LOC_Os01g66970	zinc finger, C3HC4 type domain containing protein, expressed
Solyc08g061500	623.219	7.85246	0.420138	18.6902	5.95007e-78	3.06836e-75	UP	Solyc08g061500.3	Solyc08g061500.3.1	PF00063 PF00612 PF01843	PTHR13140 PTHR13140:SF304	EC:3.6.4.1					LOC_Os10g19860	XI-I, putative, expressed
Solyc08g065380	4.8074	6.34186	1.8715	3.38864	0.000702394	0.00745619	UP	Solyc08g065380.3	Solyc08g065380.3.1	PF00249	PTHR12374 PTHR12374:SF19
Solyc08g067230	24.2299	5.98861	0.888663	6.7389	1.59592e-11	5.33678e-10	UP	Solyc08g067230.4	Solyc08g067230.4.1	PF00319 PF01486	PTHR11945 PTHR11945:SF97
Solyc08g076780	4.92666	5.10298	1.71092	2.98259	0.00285824	0.0246741	UP	Solyc08g076780.2	Solyc08g076780.2.1		PTHR10366 PTHR10366:SF449	EC:1.2.1.44					LOC_Os09g31522	dihydroflavonol-4-reductase, putative, expressed
Solyc08g080030	2.82998	6.98004	2.31831	3.01083	0.00260532	0.0230388	UP	Solyc08g080030.4	Solyc08g080030.4.1	PF00389 PF02826	PTHR10996 PTHR10996:SF131	EC:1.1.1.79 EC:1.1.1.81					LOC_Os04g01674	erythronate-4-phosphate dehydrogenase domain containing protein, expressed
Solyc08g080270	13.6049	7.77994	1.57079	4.95288	7.31236e-07	1.45623e-05	UP	Solyc08g080270.3	Solyc08g080270.3.1	PF08449	PTHR10778 PTHR10778:SF19				Cre02.g081500	UDP-galactose transporter
Solyc08g082040	153.388	7.63486	0.537704	14.199	9.29328e-46	1.75107e-43	UP	Solyc08g082040.4	Solyc08g082040.4.1	PF11331	PTHR31105 PTHR31105:SF3
Solyc09g005990	10.6779	5.43434	1.1404	4.7653	1.88573e-06	3.51262e-05	UP	Solyc09g005990.4	Solyc09g005990.4.1	PF01535 PF13041	PTHR24015 PTHR24015:SF169
Solyc09g010220	15.0772	2.94358	0.887373	3.31718	0.000909306	0.00937829	UP	Solyc09g010220.4	Solyc09g010220.4.1	PF05577	PTHR11010 PTHR11010:SF48	EC:3.4.16.2			Cre10.g422150	(1 of 1) 3.4.16.2 - Lysosomal Pro-Xaa carboxypeptidase / Prolyl carboxypeptidase
Solyc09g059630	14.319	3.78141	0.893478	4.23224	2.31378e-05	0.000355894	UP	Solyc09g059630.3	Solyc09g059630.3.1	PF00627 PF09409	PTHR13020 PTHR13020:SF34
Solyc09g063150	4.13435	7.49578	2.50121	2.99686	0.00272774	0.0238842	UP	Solyc09g063150.3	Solyc09g063150.3.1	PF00043 PF02798	PTHR11260 PTHR11260:SF203	EC:2.5.1.18			Cre12.g508850	Glutathione S-transferase
Solyc09g064590	80.954	2.41242	0.40351	5.97859	2.25071e-09	6.00886e-08	UP	Solyc09g064590.4	Solyc09g064590.4.1
Solyc09g065210	16.2256	2.09723	0.769122	2.72678	0.00639561	0.0486023	UP	Solyc09g065210.4	Solyc09g065210.4.1	PF00514 PF13646	PTHR23315 PTHR23315:SF84				Cre04.g231516	(1 of 1) PTHR23315//PTHR23315:SF84 - BETA CATENIN-RELATED ARMADILLO REPEAT-CONTAINING // ANKYRIN AND ARMADILLO REPEAT-CONTAINING PROTEIN
Solyc09g082670	16.2699	4.01932	0.792365	5.07256	3.92495e-07	8.07913e-06	UP	Solyc09g082670.3	Solyc09g082670.3.1	PF00447	PTHR10015 PTHR10015:SF139
Solyc09g089610	6.08833	4.44751	1.38375	3.2141	0.00130856	0.0129011	UP	Solyc09g089610.3	Solyc09g089610.3.1	PF00072 PF00512 PF01590	PTHR24423 PTHR24423:SF530	EC:2.7.11.1					LOC_Os04g08740	ethylene receptor, putative, expressed
Solyc09g090400	140.561	8.23526	0.635846	12.9517	2.29905e-38	3.5197e-36	UP	Solyc09g090400.4	Solyc09g090400.4.1	PF01008	PTHR10233 PTHR10233:SF9				Cre16.g662902	(1 of 1) K03754 - translation initiation factor eIF-2B subunit beta (EIF2B2)
Solyc10g006430	408.403	4.93244	0.317679	15.5265	2.29507e-54	6.24643e-52	UP	Solyc10g006430.3	Solyc10g006430.3.1		PTHR33974 PTHR33974:SF2
Solyc10g008390	30.6508	5.62306	0.735124	7.64913	2.02347e-14	8.61997e-13	UP	Solyc10g008390.3	Solyc10g008390.3.1	PF13098	PTHR10438 PTHR10438:SF285	EC:1.8.1.8
Solyc10g017880	352.003	6.73828	0.371365	18.1446	1.41612e-73	6.03268e-71	UP	Solyc10g017880.2	Solyc10g017880.2.1		PTHR22844 PTHR22844:SF176
Solyc10g051120	179.242	10.5932	1.09446	9.67893	3.70587e-22	2.75076e-20	UP	Solyc10g051120.3	Solyc10g051120.3.1	PF03650	PTHR14154 PTHR14154:SF3
Solyc10g055540	81.7021	8.82716	0.931801	9.47322	2.71354e-21	1.89909e-19	UP	Solyc10g055540.2	Solyc10g055540.2.1	PF05699	PTHR32166 PTHR32166:SF31				Cre04.g217967	(1 of 6) PF05699 - hAT family C-terminal dimerisation region (Dimer_Tnp_hAT)
Solyc10g055770	16.3286	3.16791	0.776525	4.0796	4.51125e-05	0.000650017	UP	Solyc10g055770.2	Solyc10g055770.2.1	PF07690	PTHR23504 PTHR23504:SF24				Cre16.g656150	(1 of 1) PTHR23504:SF1 - PROTEIN T25D3.4
Solyc10g062160	52.4527	6.96759	0.72126	9.66029	4.44587e-22	3.27524e-20	UP	Solyc10g062160.3	Solyc10g062160.3.1	PF01031 PF01926 PF02212	PTHR11566 PTHR11566:SF80				Cre05.g245950	Dynamin-related GTPase
Solyc10g062220	18.6156	5.39277	0.893347	6.03659	1.57408e-09	4.22545e-08	UP	Solyc10g062220.2	Solyc10g062220.2.1	PF04727	PTHR12771 PTHR12771:SF20
Solyc10g080880	14.7754	5.97449	1.06226	5.62431	1.86253e-08	4.60835e-07	UP	Solyc10g080880.2	Solyc10g080880.2.1	PF03547	PTHR31752 PTHR31752:SF12
Solyc10g150151	4.76176	7.72594	2.00184	3.85943	0.000113654	0.00150078	UP	Solyc10g150151.1	Solyc10g150151.1.1	PF00240
Solyc11g006650	2.82998	6.98004	2.31831	3.01083	0.00260532	0.0230388	UP	Solyc11g006650.3	Solyc11g006650.3.1	PF02861	PTHR11638 PTHR11638:SF106						LOC_Os04g33980	transposon protein, putative, Mutator sub-class, expressed
Solyc11g007630	14.4207	9.31963	1.65654	5.62596	1.84476e-08	4.57593e-07	UP	Solyc11g007630.3	Solyc11g007630.3.1	PF01048	PTHR21234 PTHR21234:SF20	EC:3.2.2.9
Solyc11g008020	4.85304	5.45982	1.68649	3.23738	0.00120631	0.0120483	UP	Solyc11g008020.2	Solyc11g008020.2.1	PF00025	PTHR24073 PTHR24073:SF579	EC:3.6.5.2			Cre11.g482900	Small Rab-related GTPase
Solyc11g011230	10.8132	2.90903	0.902569	3.22306	0.00126829	0.0125649	UP	Solyc11g011230.3	Solyc11g011230.3.1	PF00646	PTHR32212 PTHR32212:SF132						LOC_Os01g41280	OsFBD4 - F-box and FBD domain containing protein, expressed
Solyc11g013330	7.06166	3.81223	1.27712	2.98503	0.00283554	0.0245213	UP	Solyc11g013330.3	Solyc11g013330.3.1		PTHR31509 PTHR31509:SF2						LOC_Os01g65420	expressed protein
Solyc11g065890	2.82998	6.98004	2.31831	3.01083	0.00260532	0.0230388	UP	Solyc11g065890.2	Solyc11g065890.2.1	PF01553 PF16076	PTHR10983 PTHR10983:SF26	EC:2.3.1.51
Solyc11g065950	15.5381	3.52494	0.785655	4.48662	7.23613e-06	0.00012203	UP	Solyc11g065950.3	Solyc11g065950.3.1	PF04564 PF07714	PTHR27003 PTHR27003:SF30	EC:2.7.11.1			Cre11.g481400	(1 of 1) K08864 - tousled-like kinase [EC:2.7.11.1] (TLK)
Solyc11g068370	8.76072	8.59431	1.77733	4.83552	1.32801e-06	2.54137e-05	UP	Solyc11g068370.3	Solyc11g068370.3.1	PF00170 PF14144	PTHR22952 PTHR22952:SF179						LOC_Os11g05480	transcription factor, putative, expressed
Solyc11g071450	18.041	3.56499	0.762816	4.67345	2.96179e-06	5.38398e-05	UP	Solyc11g071450.3	Solyc11g071450.3.1
Solyc11g072440	1025.71	10.2965	0.488826	21.0638	1.70865e-98	1.86015e-95	UP	Solyc11g072440.2	Solyc11g072440.2.1	PF00561	PTHR10992 PTHR10992:SF238						LOC_Os03g17900	hydrolase, alpha/beta fold family protein, putative, expressed
Solyc12g005830	19.9909	8.3919	1.51722	5.53109	3.18245e-08	7.66134e-07	UP	Solyc12g005830.3	Solyc12g005830.3.1	PF00046 PF01852	PTHR24326 PTHR24326:SF294
Solyc12g017240	13.6121	2.53085	0.804736	3.14494	0.0016612	0.0158485	UP	Solyc12g017240.2	Solyc12g017240.2.1	PF00722 PF06955	PTHR31062 PTHR31062:SF28	EC:2.4.1.207 EC:3.2.1.151					LOC_Os06g48160	glycosyl hydrolases family 16, putative, expressed
Solyc12g042570	34.5879	4.08513	0.596045	6.85373	7.19491e-12	2.50874e-10	UP	Solyc12g042570.2	Solyc12g042570.2.1	PF00481	PTHR13832 PTHR13832:SF356	EC:3.1.3.16			Cre09.g410600	Phosphoprotein phosphatase 2C-related
Solyc12g049270	15.7311	5.40579	1.21462	4.4506	8.56321e-06	0.000142207	UP	Solyc12g049270.3	Solyc12g049270.3.1	PF01926 PF02824 PF16897	PTHR11702 PTHR11702:SF26				Cre01.g058886	(1 of 1) K06944 - uncharacterized protein (K06944)
Solyc12g088910	11.0119	2.81528	0.890982	3.15975	0.00157905	0.015198	UP	Solyc12g088910.3	Solyc12g088910.3.1		PTHR32175 PTHR32175:SF0
Solyc12g096070	11.1224	4.66423	1.01018	4.61725	3.88855e-06	6.90217e-05	UP	Solyc12g096070.2	Solyc12g096070.2.1	PF08879 PF08880	PTHR31602 PTHR31602:SF8						LOC_Os02g47280	growth-regulating factor, putative, expressed

## Sheet: Table S2
ONTOLOGY	ID	Description	setSize	enrichmentScore	NES	pvalue	p.adjust	Entrez_gene_ID
BP	GO:0048856	anatomical structure development	234	0.285041	1.37762	0.019804	0.019804	843177/821444/820463/839470/828850/831135/834230/833802/820317/820790/831507/832240/834580/838550/841400/844374/819892/840139/836685/821675/836383/819173/831480/824426/840020/841766/818570/820271/825072/817665/820776/828155/817544/843331/824035/832349/831510/844350/834435/820268/831091/829313/831518/841367/824302/829005/843853/842532/830895/835618/836572/839040/843890/832093/817147/819150/824860/…
BP	GO:0048646	anatomical structure formation involved in morphogenesis	19	0.565585	1.94097	0.00159308	0.00159308	843177/820463/839470/828850/817665/817544/841367/836572/839040/819150
BP	GO:0071695	anatomical structure maturation	13	0.506331	1.56615	0.0377495	0.0377495	831507/841400/825072/824035/834435/824860/816961
BP	GO:0009653	anatomical structure morphogenesis	67	0.439918	1.93383	0.000101667	0.000101667	843177/820463/839470/828850/834230/820317/820790/834580/841400/836685/831480/817665/820776/817544/843331/831510/831091/831518/841367/843853/830895/836572/839040/832093/819150/824860/816961
BP	GO:0016052	carbohydrate catabolic process	13	0.513777	1.58918	0.0320991	0.0320991	843185/816699/830378/843331/814643/832093/824485
BP	GO:1901264	carbohydrate derivative transport	4	0.755144	1.59522	0.0167407	0.0167407	828850/817544/815850
BP	GO:0048440	carpel development	6	0.741029	1.79668	0.00424251	0.00424251	843177/820790/824426/831518/839040
BP	GO:0001708	cell fate specification	4	0.742537	1.56859	0.0217778	0.0217778	843177/831518/839040
BP	GO:0042545	cell wall modification	9	0.575382	1.59233	0.033291	0.033291	816699/830378/820776/843331/832093
BP	GO:0071555	cell wall organization	15	0.504937	1.62791	0.0255595	0.0255595	816699/836685/830378/820776/843331/831510/832093
BP	GO:0010927	cellular component assembly involved in morphogenesis	4	0.838483	1.77127	0.00251852	0.00251852	839470/828850/817544/836572
BP	GO:0032989	cellular component morphogenesis	4	0.838483	1.77127	0.00251852	0.00251852	839470/828850/817544/836572
BP	GO:0048869	cellular developmental process	62	0.344139	1.49914	0.0303462	0.0303462	843177/839470/828850/831135/820317/836685/831480/817544/843331/831510/831091/829313/831518/843853/830895/836572/839040/824860/816961/824485/842006/836179/823636/836679/829418/838074/818099/834283/821982/819415/821209/817650/841207/820304/839663/839965/832263/840411/818748/835101
BP	GO:0051085	chaperone cofactor-dependent protein refolding	3	-0.913043	-1.90149	0.00219901	0.00219901	834207/836080
BP	GO:0061077	chaperone-mediated protein folding	4	-0.767205	-1.83785	0.0126038	0.0126038	820438/834207/836080
BP	GO:0015994	chlorophyll metabolic process	10	0.551023	1.57437	0.0346337	0.0346337	837943/815210/820268/816623/820697/831505
BP	GO:0009658	chloroplast organization	12	-0.387784	-1.6166	0.0364759	0.0364759	817684/825052/841817/828995/842693/817711/817656/832713/825834/832368/837719
BP	GO:0006338	chromatin remodeling	6	-0.585811	-1.70723	0.025603	0.025603	830308/817246/831660/831390/842855
BP	GO:0016482	cytosolic transport	3	0.765708	1.46148	0.0450903	0.0450903	817638/828155
BP	GO:0051084	'de novo' post-translational protein folding	3	-0.913043	-1.90149	0.00219901	0.00219901	834207/836080
BP	GO:0006458	'de novo' protein folding	3	-0.913043	-1.90149	0.00219901	0.00219901	834207/836080
BP	GO:0021700	developmental maturation	14	0.488752	1.54285	0.0424724	0.0424724	831507/841400/825072/824035/834435/824860/816961
BP	GO:0032502	developmental process	246	0.283254	1.37164	0.0211021	0.0211021	843177/821444/820463/839470/828850/831135/834230/833802/820317/820790/831507/832240/834580/838550/834628/841400/844374/819892/840139/836685/821675/836383/819173/831480/824426/840020/841766/818570/820271/825072/817665/820776/828155/817544/843331/824035/832349/831510/844350/834435/820268/831091/831197/829313/831518/841367/824302/829005/843853/842532/830895/835618/836572/839040/843890/832093/817147/…
BP	GO:0006305	DNA alkylation	4	-0.70927	-1.69906	0.0279742	0.0279742	824027/817246/831390
BP	GO:0006306	DNA methylation	4	-0.70927	-1.69906	0.0279742	0.0279742	824027/817246/831390
BP	GO:0022611	dormancy process	3	0.914446	1.74537	0.00141398	0.00141398	831507/841400/825072
BP	GO:0016197	endosomal transport	5	0.688185	1.57204	0.0275035	0.0275035	817638/828155/831197
BP	GO:0140352	export from cell	7	0.690386	1.75808	0.00702638	0.00702638	825072/817544/831510/831197/823749
BP	GO:0045229	external encapsulating structure organization	19	0.611406	2.09822	0.000227583	0.000227583	839470/828850/816699/836685/830378/820776/817544/843331/831510/836572/832093
BP	GO:0048437	floral organ development	14	0.603717	1.90576	0.0034405	0.0034405	843177/820463/820317/820790/819173/824426/831518/839040/824485
BP	GO:0048449	floral organ formation	5	0.662649	1.51371	0.0417489	0.0417489	843177/820463/839040/820200
BP	GO:0048444	floral organ morphogenesis	6	0.677963	1.64377	0.0171069	0.0171069	843177/820463/820317/839040/820200
BP	GO:0048438	floral whorl development	10	0.656196	1.87487	0.00250063	0.00250063	843177/820463/820317/820790/824426/831518/839040
BP	GO:0009908	flower development	25	0.427696	1.5728	0.0310824	0.0310824	843177/820463/820317/820790/819173/824426/831518/839040/824485/820200/820164/822345/822154/824688/821982
BP	GO:0010393	galacturonan metabolic process	10	0.581292	1.66085	0.0192548	0.0192548	816699/836685/830378/843331/832093/824485
BP	GO:0048467	gynoecium development	6	0.741029	1.79668	0.00424251	0.00424251	843177/820790/824426/831518/839040
BP	GO:0009809	lignin biosynthetic process	5	-0.666667	-1.76472	0.017851	0.017851	820734/837304/829572/829779
BP	GO:0009808	lignin metabolic process	6	-0.667606	-1.9456	0.00667904	0.00667904	820734/837304/821519/829572/829779
BP	GO:0032504	multicellular organism reproduction	11	0.668541	1.97476	0.00110497	0.00110497	820317/831507/841400/825072/824035/834435/839040/816961
BP	GO:0032501	multicellular organismal process	212	0.274154	1.32034	0.0446045	0.0446045	843177/821444/820463/839470/828850/831135/834230/833802/820317/820790/831507/832240/834580/838550/841400/844374/819892/840139/836685/821675/836383/819173/831480/824426/841766/818570/820271/825072/817665/828155/817544/843331/824035/832349/831510/834435/820268/831091/831518/841367/824302/829005/843853/830895/835618/836572/839040/843890/832093/817147/819150/824860/838176/816961/824485
BP	GO:0048609	multicellular organismal reproductive process	11	0.668541	1.97476	0.00110497	0.00110497	820317/831507/841400/825072/824035/834435/839040/816961
BP	GO:0045814	negative regulation of gene expression, epigenetic	6	-0.54507	-1.5885	0.0474954	0.0474954	820212/830308/817246/831660/831390
BP	GO:0007389	pattern specification process	15	0.569488	1.83602	0.00553592	0.00553592	843177/828850/828155/831518/835618/839040/832093/824485/842297
BP	GO:0045490	pectin catabolic process	6	0.726443	1.76132	0.00643219	0.00643219	816699/830378/843331/832093/824485
BP	GO:0045488	pectin metabolic process	10	0.581292	1.66085	0.0192548	0.0192548	816699/836685/830378/843331/832093/824485
BP	GO:0010087	phloem or xylem histogenesis	4	0.824438	1.74161	0.00325926	0.00325926	840020/818570/844350/819150
BP	GO:0048827	phyllome development	34	0.443245	1.73629	0.00799062	0.00799062	843177/820463/828850/820317/820790/840139/836383/824426/832349/831518/829005/839040/832093/824485
BP	GO:0090627	plant epidermal cell differentiation	8	0.600877	1.59955	0.0281015	0.0281015	836685/829313/830895/824860/816961
BP	GO:0099402	plant organ development	78	0.335432	1.50219	0.0230303	0.0230303	843177/820463/828850/834230/820317/820790/834580/840139/836383/819173/831480/824426/818570/832349/831518/841367/824302/829005/843853/839040/832093/819150/824860/816961/824485/831982
BP	GO:1905393	plant organ formation	9	0.567288	1.56993	0.0382465	0.0382465	843177/820463/841367/839040/819150/820200
BP	GO:1905392	plant organ morphogenesis	33	0.490665	1.91307	0.00117459	0.00117459	843177/820463/828850/834230/820317/834580/831480/831518/841367/843853/839040/832093/819150/824860/816961/816606/820200/839943/824414/821982/819415/824484/817650
BP	GO:0048481	plant ovule development	5	0.705686	1.61202	0.0198872	0.0198872	820790/824426/831518/839040
BP	GO:0035670	plant-type ovary development	5	0.705686	1.61202	0.0198872	0.0198872	820790/824426/831518/839040
BP	GO:0009555	pollen development	18	0.508252	1.72195	0.0124671	0.0124671	839470/828850/820317/841766/817544/836572/816961/834121/838074/834283/827585/824688/820006
BP	GO:0009846	pollen germination	3	0.792274	1.51219	0.0296936	0.0296936	821444/831507
BP	GO:0009860	pollen tube growth	4	0.74375	1.57115	0.0208889	0.0208889	843331/831510/831091
BP	GO:0010208	pollen wall assembly	4	0.838483	1.77127	0.00251852	0.00251852	839470/828850/817544/836572
BP	GO:0000272	polysaccharide catabolic process	7	0.745581	1.89863	0.00132573	0.00132573	843185/816699/830378/843331/832093/824485
BP	GO:0031325	positive regulation of cellular metabolic process	34	0.401126	1.5713	0.0277008	0.0277008	820317/836685/819173/2746163/831480/817172/839040/843890/819150/838176/819966/836516/828385/829433/843977/818099/825452/830586
BP	GO:0048522	positive regulation of cellular process	40	0.401069	1.62717	0.0167277	0.0167277	820317/836685/834601/819173/2746163/831480/817172/839040/843890/819150/838176/844047/819966/836516/828385/816623/829433/843977/818099/825452/830586
BP	GO:0051054	positive regulation of DNA metabolic process	4	0.712079	1.50425	0.0395556	0.0395556	836516/829433/843977/818099
BP	GO:0009893	positive regulation of metabolic process	49	0.352581	1.48506	0.0433079	0.0433079	834018/820317/836685/819173/2746163/831480/839924/841317/817172/839040/843890/819150/826729/838176/819966/836516/828385/831827/829433/843977/818099/825452/830586
BP	GO:0051173	positive regulation of nitrogen compound metabolic process	36	0.387552	1.53678	0.0362618	0.0362618	820317/836685/819173/2746163/831480/839924/817172/839040/819150/826729/819966/836516/828385/831827/829433/843977/818099/830586
BP	GO:0045935	positive regulation of nucleobase-containing compound metabolic process	23	0.421587	1.51872	0.0472432	0.0472432	820317/836685/819173/831480/817172/839040/819150/819966/836516/829433/843977/818099/830586
BP	GO:0009791	post-embryonic development	117	0.309611	1.43853	0.0244661	0.0244661	843177/820463/828850/831135/833802/820317/820790/831507/832240/841400/844374/819892/836685/821675/836383/819173/831480/824426/825072/817544/824035/834435/820268/831518/841367/830895/839040/843890/832093/817147/819150/838176/824485
BP	GO:0090698	post-embryonic plant morphogenesis	19	0.65975	2.26413	0.000113792	0.000113792	843177/820463/828850/820317/820790/841400/836685/817665/841367/830895/839040/832093/819150
BP	GO:0090696	post-embryonic plant organ development	10	0.60905	1.74016	0.0102526	0.0102526	843177/820463/820317/841367/839040/819150
BP	GO:0090697	post-embryonic plant organ morphogenesis	9	0.633153	1.75221	0.00775095	0.00775095	843177/820463/820317/841367/839040/819150
BP	GO:0006457	protein folding	12	-0.549826	-2.29213	0.000561167	0.000561167	821544/837365/823531/832368/836301/835699/844332/820438/834207/836080
BP	GO:0042026	protein refolding	5	-0.601904	-1.59329	0.043941	0.043941	823531/820438/834207/836080
BP	GO:0003002	regionalization	15	0.569488	1.83602	0.00553592	0.00553592	843177/828850/828155/831518/835618/839040/832093/824485/842297
BP	GO:0006109	regulation of carbohydrate metabolic process	4	0.711673	1.50339	0.0397037	0.0397037	836685/830378
BP	GO:0051726	regulation of cell cycle	10	0.549127	1.56895	0.0353838	0.0353838	834601/2746163/837440/818570/841124/828385
BP	GO:0050793	regulation of developmental process	40	0.387454	1.57194	0.024046	0.024046	843177/820463/831135/820790/834628/836383/819173/831480/817544/831091/843853/839040/838176/824485
BP	GO:0009909	regulation of flower development	6	0.729473	1.76866	0.0054742	0.0054742	843177/820463/819173
BP	GO:0043549	regulation of kinase activity	3	0.785414	1.49909	0.0326787	0.0326787	2746163/841124/828385
BP	GO:0051239	regulation of multicellular organismal process	22	0.430349	1.53434	0.0442211	0.0442211	843177/820463/820790/819173/817544/831091/843853/838176
BP	GO:0032881	regulation of polysaccharide metabolic process	3	0.798191	1.52348	0.0257659	0.0257659	836685/830378
BP	GO:0045859	regulation of protein kinase activity	3	0.785414	1.49909	0.0326787	0.0326787	2746163/841124/828385
BP	GO:2000241	regulation of reproductive process	16	0.483631	1.58662	0.0328879	0.0328879	843177/820463/831507/819173/831091/843853
BP	GO:0048831	regulation of shoot system development	6	0.729473	1.76866	0.0054742	0.0054742	843177/820463/819173
BP	GO:0051338	regulation of transferase activity	3	0.785414	1.49909	0.0326787	0.0326787	2746163/841124/828385
BP	GO:0070918	regulatory ncRNA processing	4	-0.70927	-1.69906	0.0276668	0.0276668	817246/835279/828259
BP	GO:0090567	reproductive shoot system development	27	0.430247	1.61079	0.0262644	0.0262644	843177/820463/820317/820790/819173/831480/824426/831518/839040/824485/820200/820164/822345/822154/824688/821982
BP	GO:0046686	response to cadmium ion	4	0.822556	1.73763	0.00325926	0.00325926	820463/843185
BP	GO:0010038	response to metal ion	11	0.59181	1.74811	0.0105586	0.0105586	820463/843185/838622/834601
BP	GO:0042147	retrograde transport, endosome to Golgi	3	0.765708	1.46148	0.0450903	0.0450903	817638/828155
BP	GO:0010015	root morphogenesis	19	0.460368	1.57989	0.0337961	0.0337961	834230/831480/841367/843853/819150/824860/816961/816606/839943/824414/819415/824484/817650/820304
BP	GO:0000154	rRNA modification	4	-0.754213	-1.80672	0.0156778	0.0156778	830714/816569/822476
BP	GO:0031118	rRNA pseudouridine synthesis	3	-0.753156	-1.56851	0.0494777	0.0494777	830714/816569
BP	GO:0046903	secretion	4	0.707139	1.49381	0.0431111	0.0431111	831510/831197/823749
BP	GO:0032940	secretion by cell	4	0.707139	1.49381	0.0431111	0.0431111	831510/831197/823749
BP	GO:0010162	seed dormancy process	3	0.914446	1.74537	0.00141398	0.00141398	831507/841400/825072
BP	GO:0010431	seed maturation	5	0.887482	2.0273	0.000282087	0.000282087	831507/841400/825072/824035/834435
BP	GO:0040031	snRNA modification	3	-0.753156	-1.56851	0.0494777	0.0494777	830714/816569
BP	GO:0031120	snRNA pseudouridine synthesis	3	-0.753156	-1.56851	0.0494777	0.0494777	830714/816569
BP	GO:0009888	tissue development	60	0.347272	1.50621	0.0306185	0.0306185	831135/834230/820790/841400/836685/840020/818570/820271/844350/829313/843853/842532/830895/819150/824860/816961/824485/823558/842297/836679/829418/831694/839943/822345/824414/821982/819415/815414/821209/817650/841207/820304/838573/816627/839965/832263/840411/830097
BP	GO:0030433	ubiquitin-dependent ERAD pathway	3	-0.758766	-1.5802	0.0464541	0.0464541	836301/834207
BP	GO:0045491	xylan metabolic process	3	0.768583	1.46697	0.0428908	0.0428908	843185/819834/823636
BP	GO:0010051	xylem and phloem pattern formation	6	0.644776	1.56331	0.0338032	0.0338032	828850/828155/831518/832093
CC	GO:0072588	box H/ACA RNP complex	3	-0.753156	-1.56851	0.0494777	0.0494777	830714/816569
CC	GO:0031429	box H/ACA snoRNP complex	3	-0.753156	-1.56851	0.0494777	0.0494777	830714/816569
CC	GO:0009941	chloroplast envelope	44	-0.317152	-2.39605	0.0026455	0.0026455	843398/827996/832713/820385/830824/821422/818382/825834/833535/832368/830336/844324/824858/837731/836043/818558/837848/823831/818299/840098/823622/833830/837733/839433/837719/830382/844192/839374/836004/5007993
CC	GO:0042644	chloroplast nucleoid	3	-0.768583	-1.60064	0.0404068	0.0404068	823831/843824
CC	GO:0009570	chloroplast stroma	50	-0.207856	-1.67224	0.00673401	0.00673401	832713/820385/830824/830273/818382/833535/837304/832368/821260/841762/830336/844324/818558/837848/818494/823831/818299/824557/840098/833830/836688/837733/831660/839433/818999/837719/839709/843824/819729
CC	GO:0022625	cytosolic large ribosomal subunit	9	-0.513238	-1.83753	0.011257	0.011257	834934/819018/829329/817900/819095/820688/839630
CC	GO:0022626	cytosolic ribosome	20	-0.412662	-2.18914	0.00176835	0.00176835	817317/836238/833981/815456/841305/833535/835834/834934/828167/819018/829329/828679/837733/817900/819095/820688/839630
CC	GO:0005768	endosome	20	0.454521	1.58393	0.0337053	0.0337053	826838/817638/831480/839924/828155/827713/832188/831197
CC	GO:0031975	envelope	66	-0.191072	-1.65355	0.0120482	0.0120482	843398/827996/832713/820385/830824/821422/818382/825834/833535/842759/832368/830336/844324/824858/837731/836043/818558/837848/823831/817866/818299/830768/840098/839160/823622/833830/831184/818821/837733/826480/839433/837719/830382/844192/820406/842719/839374/836004/5007993
CC	GO:0005576	extracellular region	86	0.31093	1.4075	0.0468372	0.0468372	843185/831135/826838/838550/834628/828519/837440/836844/817665/820776/832349/838881/829313/837544/835545/842532/829932/841216/830895/832093/832186/824485/842006/830064/831982/818546/828666/823636/836486/818762/834570/842905/842837/835191
CC	GO:0005615	extracellular space	4	0.800562	1.69117	0.00622222	0.00622222	834628/836844/817665/830064
CC	GO:0005794	Golgi apparatus	50	0.370526	1.56613	0.0215353	0.0215353	826838/817638/837965/836383/831447/831480/839924/828155/843331/827713/822550/832188/815850/831197/824302/824860/823558/819834/819847/839943/828028/830063/821982/841394/834509/836565/814735/827778/820304/818436
CC	GO:0098791	Golgi apparatus subcompartment	16	0.575589	1.8883	0.00360256	0.00360256	826838/817638/837965/831480/839924/828155/827713/822550/831197/819834/819847/828028/841394/834509
CC	GO:0098800	inner mitochondrial membrane protein complex	6	-0.636161	-1.85396	0.0100186	0.0100186	817866/830768/831184/818821/820406
CC	GO:0097346	INO80-type complex	3	0.844363	1.61161	0.00864101	0.00864101	820463/829186
CC	GO:0043232	intracellular non-membrane-bounded organelle	119	-0.199044	-2.01061	0.0384615	0.0384615	843057/817317/836238/827996/820385/833981/830824/837307/815456/842058/821422/841305/833535/824882/842759/837304/823531/832368/821260/830336/835834/828042/844324/824858/839781/825134/818558/823831/817866/818299/834934/828167/819668/840098/823622/817246/819018/829329/829733/837708/828679/830714/833830/835412/835699/837733/841514/839657/823728/826480/819715/817900/837491/825037/839433/841528/820438/…
CC	GO:0015934	large ribosomal subunit	12	-0.472739	-1.97076	0.00673401	0.00673401	839781/825134/834934/819018/829329/817900/819095/820688/839630
CC	GO:0098798	mitochondrial protein-containing complex	9	-0.562942	-2.01548	0.00422139	0.00422139	839781/825134/817866/830768/831184/818821/820406
CC	GO:0005746	mitochondrial respirasome	4	-0.811798	-1.94467	0.00522595	0.00522595	831184/818821/820406
CC	GO:0005747	mitochondrial respiratory chain complex I	3	-0.810659	-1.68827	0.0214404	0.0214404	818821/820406
CC	GO:0030964	NADH dehydrogenase complex	3	-0.810659	-1.68827	0.0214404	0.0214404	818821/820406
CC	GO:0043228	non-membrane-bounded organelle	119	-0.199044	-2.01061	0.0384615	0.0384615	843057/817317/836238/827996/820385/833981/830824/837307/815456/842058/821422/841305/833535/824882/842759/837304/823531/832368/821260/830336/835834/828042/844324/824858/839781/825134/818558/823831/817866/818299/834934/828167/819668/840098/823622/817246/819018/829329/829733/837708/828679/830714/833830/835412/835699/837733/841514/839657/823728/826480/819715/817900/837491/825037/839433/841528/820438/…
CC	GO:0000228	nuclear chromosome	3	0.844363	1.61161	0.00864101	0.00864101	820463/829186
CC	GO:0009295	nucleoid	3	-0.768583	-1.60064	0.0404068	0.0404068	823831/843824
CC	GO:0031967	organelle envelope	66	-0.191072	-1.65355	0.0120482	0.0120482	843398/827996/832713/820385/830824/821422/818382/825834/833535/842759/832368/830336/844324/824858/837731/836043/818558/837848/823831/817866/818299/830768/840098/839160/823622/833830/831184/818821/837733/826480/839433/837719/830382/844192/820406/842719/839374/836004/5007993
CC	GO:0019866	organelle inner membrane	16	-0.346168	-1.64993	0.0322119	0.0322119	827996/825834/832368/817866/830768/823622/831184/818821/844192/820406/839374
CC	GO:0031984	organelle subcompartment	23	0.509926	1.83695	0.00433526	0.00433526	826838/817638/837965/831480/839924/828155/827713/822550/831197/823558/818546/819834/838074/819847/828028/841394/834509
CC	GO:1990204	oxidoreductase complex	5	-0.640931	-1.6966	0.0260899	0.0260899	830768/831184/818821/820406
CC	GO:0009526	plastid envelope	55	-0.208469	-1.70035	0.0121457	0.0121457	843398/827996/832713/820385/830824/821422/818382/825834/833535/842759/832368/830336/844324/824858/837731/836043/818558/837848/823831/818299/840098/823622/833830/818821/837733/826480/839433/837719/830382/844192/842719/839374/836004/5007993
CC	GO:0042646	plastid nucleoid	3	-0.768583	-1.60064	0.0404068	0.0404068	823831/843824
CC	GO:0009532	plastid stroma	50	-0.207856	-1.67224	0.00673401	0.00673401	832713/820385/830824/830273/818382/833535/837304/832368/821260/841762/830336/844324/818558/837848/818494/823831/818299/824557/840098/833830/836688/837733/831660/839433/818999/837719/839709/843824/819729
CC	GO:0055037	recycling endosome	3	0.904628	1.72664	0.00219953	0.00219953	817638/831480/828155
CC	GO:0045271	respiratory chain complex I	3	-0.810659	-1.68827	0.0214404	0.0214404	818821/820406
CC	GO:1990904	ribonucleoprotein complex	39	-0.3154	-2.2481	0.00217865	0.00217865	817317/836238/833981/838027/815456/842058/830273/841305/824882/844324/839781/825134/834934/828167/819668/819018/829329/841057/828679/830714/839657/836731/817900/835279/819095/820688/816569/829743/839630
CC	GO:0044391	ribosomal subunit	21	-0.38318	-2.07768	0.00273224	0.00273224	817317/836238/833981/815456/841305/844324/839781/825134/834934/828167/819018/829329/828679/817900/819095/820688/839630
CC	GO:0005840	ribosome	24	-0.418358	-2.42929	0.00107527	0.00107527	817317/836238/833981/815456/841305/833535/835834/844324/839781/825134/834934/828167/819018/829329/828679/837733/817900/819095/820688/839630
CC	GO:0005732	sno(s)RNA-containing ribonucleoprotein complex	4	-0.754213	-1.80672	0.0156778	0.0156778	819668/830714/816569
CC	GO:0070603	SWI/SNF superfamily-type complex	3	0.844363	1.61161	0.00864101	0.00864101	820463/829186
CC	GO:0005802	trans-Golgi network	14	0.65435	2.06559	0.00059319	0.00059319	826838/817638/837965/831480/839924/828155/827713/822550/831197
CC	GO:1902495	transmembrane transporter complex	4	-0.811798	-1.94467	0.00522595	0.00522595	831184/818821/820406
CC	GO:1990351	transporter complex	4	-0.811798	-1.94467	0.00522595	0.00522595	831184/818821/820406
MF	GO:0043178	alcohol binding	4	0.697497	1.47344	0.0494815	0.0494815	837965/822550/835062
MF	GO:0033218	amide binding	6	-0.656338	-1.91276	0.00742115	0.00742115	817711/830273/818821/831621/826456
MF	GO:0004176	ATP-dependent peptidase activity	5	-0.601766	-1.59292	0.043941	0.043941	839433/837719/836004
MF	GO:0015144	carbohydrate transmembrane transporter activity	3	0.768523	1.46686	0.0428908	0.0428908	832694/824035
MF	GO:0052689	carboxylic ester hydrolase activity	7	0.623836	1.5886	0.0287684	0.0287684	816699/830378/843331/832093
MF	GO:0003700	DNA-binding transcription factor activity	36	0.424981	1.6852	0.0116291	0.0116291	843177/820317/820790/841400/836685/819173/841766/831518/817172/829005/839040/843890/832549/838176/816961
MF	GO:0003690	double-stranded DNA binding	34	0.384102	1.50462	0.0443213	0.0443213	820317/820790/819173/840020/841766/831518/817172/839040/843890/818328/819150/832549/816961
MF	GO:0031072	heat shock protein binding	3	-0.761571	-1.58604	0.0448048	0.0448048	820438/834207
MF	GO:0015103	inorganic anion transmembrane transporter activity	7	0.7253	1.84698	0.00251889	0.00251889	840139/837965/839924/832080/822550
MF	GO:0015318	inorganic molecular entity transmembrane transporter activity	22	0.447063	1.59393	0.0286991	0.0286991	840139/837965/839924/828439/832080/827713/822550/832188
MF	GO:0000822	inositol hexakisphosphate binding	3	0.827489	1.5794	0.0133543	0.0133543	837965/822550/835062
MF	GO:0022884	macromolecule transmembrane transporter activity	5	-0.655415	-1.73494	0.0219705	0.0219705	817711/818821/830382/839374
MF	GO:0003729	mRNA binding	74	-0.278081	-2.51657	0.00793651	0.00793651	830308/817317/836238/827996/832713/833981/837307/815456/842058/841305/833535/842759/835612/823531/828042/844324/818558/837848/820559/818299/834934/828167/819668/830027/840630/819018/829329/837708/829662/838097/828679/830714/833830/835699/837733/841514/831660/817900/825037/827071/835279/824465/821447/820688/826598/825880/829743/824432/839630
MF	GO:0016705	oxidoreductase activity, acting on paired donors, with incorporation or reduction of molecular oxygen	14	0.558521	1.76309	0.00854194	0.00854194	839470/838550/844374/819163/838508/829932/832104/820697/834570/828132
MF	GO:0016709	oxidoreductase activity, acting on paired donors, with incorporation or reduction of molecular oxygen, NAD(P)H as one donor, and incorporation of one atom of oxygen	4	0.744382	1.57249	0.0208889	0.0208889	839470/838508/829932/834570
MF	GO:0030599	pectinesterase activity	4	0.830056	1.75347	0.00281481	0.00281481	816699/830378/843331/832093
MF	GO:0042277	peptide binding	6	-0.656338	-1.91276	0.00742115	0.00742115	817711/830273/818821/831621/826456
MF	GO:0015079	potassium ion transmembrane transporter activity	4	0.720029	1.52104	0.0337778	0.0337778	840139/839924
MF	GO:0046983	protein dimerization activity	22	0.473539	1.68832	0.0155221	0.0155221	828850/841400/834601/819173/817172/839040/819150/832549/816961/844047
MF	GO:0044183	protein folding chaperone	3	-0.762973	-1.58896	0.04453	0.04453	820438/834207
MF	GO:0008320	protein transmembrane transporter activity	5	-0.655415	-1.73494	0.0219705	0.0219705	817711/818821/830382/839374
MF	GO:0140318	protein transporter activity	5	-0.655415	-1.73494	0.0219705	0.0219705	817711/818821/830382/839374
MF	GO:0003723	RNA binding	93	-0.242442	-2.38226	0.015625	0.015625	830308/843273/817317/836238/827996/832713/833981/838027/837307/815456/842058/830273/841305/833535/842759/835612/823531/828042/844324/818558/837848/820559/818299/834934/828167/819668/830027/840630/817246/819018/829329/837708/829662/841057/838097/828679/830714/833830/835699/837733/841514/839657/831660/817900/825037/827071/835279/824465/821447/820688/826598/816569/825880/833534/829743/824432/839630
MF	GO:0015291	secondary active transmembrane transporter activity	11	0.619732	1.83059	0.00491099	0.00491099	840139/839924/832080/825072/816673/815850
MF	GO:0043565	sequence-specific DNA binding	34	0.412515	1.61591	0.0210952	0.0210952	820317/820790/836685/819173/840020/841766/831518/817172/839040/843890/818328/819150/832549/816961
MF	GO:1990837	sequence-specific double-stranded DNA binding	32	0.40804	1.58356	0.0274631	0.0274631	820317/820790/819173/840020/841766/831518/817172/839040/843890/818328/819150/832549/816961
MF	GO:0017171	serine hydrolase activity	8	0.618993	1.64778	0.019943	0.019943	834018/836844/832349/839726/842532/823636
MF	GO:0004252	serine-type endopeptidase activity	6	0.646818	1.56826	0.0324347	0.0324347	834018/836844/839726/842532
MF	GO:0008236	serine-type peptidase activity	8	0.618993	1.64778	0.019943	0.019943	834018/836844/832349/839726/842532/823636
MF	GO:0005048	signal sequence binding	5	-0.655415	-1.73494	0.0219705	0.0219705	817711/830273/818821/831621
MF	GO:0030515	snoRNA binding	3	-0.821879	-1.71164	0.017867	0.017867	830714/816569
MF	GO:0005198	structural molecule activity	22	-0.291105	-1.61292	0.0305635	0.0305635	836238/820385/833981/815456/842759/835834/844324/839781/825134/834934/828167/819018/828679/841528/841910/839630
MF	GO:0051119	sugar transmembrane transporter activity	3	0.768523	1.46686	0.0428908	0.0428908	832694/824035
MF	GO:0046906	tetrapyrrole binding	14	0.489698	1.54583	0.0419979	0.0419979	839871/839470/838550/819163
MF	GO:0000976	transcription cis-regulatory region binding	32	0.40804	1.58356	0.0274631	0.0274631	820317/820790/819173/840020/841766/831518/817172/839040/843890/818328/819150/832549/816961
MF	GO:0001067	transcription regulatory region nucleic acid binding	32	0.40804	1.58356	0.0274631	0.0274631	820317/820790/819173/840020/841766/831518/817172/839040/843890/818328/819150/832549/816961
MF	GO:0022857	transmembrane transporter activity	55	0.346124	1.48274	0.0381343	0.0381343	828850/832694/840139/837965/839924/828439/832080/825072/817544/824035/827713/816673/822550/832188/815850/837544
MF	GO:0051082	unfolded protein binding	9	-0.449788	-1.61036	0.0398687	0.0398687	843574/817499/821544/837365/823531/836301/835699/836080
	ID	Description	setSize	enrichmentScore	NES	pvalue	p.adjust	qvalue	rank	leading_edge	core_enrichment
KEGG	ath03010	Ribosome - Arabidopsis thaliana (thale cress)	22	-0.39354	-2.18358	0.002574	0.002574	0.122567	207	tags=82%, list=29%, signal=60%	817317/836238/833981/815456/841305/842759/835834/844324/839781/834934/828167/819018/829329/828679/817900/819095/820688/839630
KEGG	ath00630	Glyoxylate and dicarboxylate metabolism - Arabidopsis thaliana (thale cress)	5	-0.752461	-1.99743	0.00456621	0.00456621	0.122567	182	tags=100%, list=25%, signal=75%	819042/841757/833830/837733
KEGG	ath00040	Pentose and glucuronate interconversions - Arabidopsis thaliana (thale cress)	5	0.704037	1.59847	0.021555	0.021555	0.304516	138	tags=80%, list=19%, signal=65%	816699/843331/832093/824485
KEGG	ath00940	Phenylpropanoid biosynthesis - Arabidopsis thaliana (thale cress)	4	-0.72926	-1.73483	0.0226894	0.0226894	0.304516	56	tags=75%, list=8%, signal=70%	828728/829572/829779
KEGG	ath03008	Ribosome biogenesis in eukaryotes - Arabidopsis thaliana (thale cress)	7	-0.499496	-1.56835	0.046121	0.046121	0.495194	180	tags=86%, list=25%, signal=65%	824882/835612/819668/830714/841514/816569
KEGG	ath00071	Fatty acid degradation - Arabidopsis thaliana (thale cress)	4	0.690589	1.45049	0.0573417	0.0573417	0.513057	141	tags=75%, list=20%, signal=61%	834230/841367/844047
KEGG	ath02010	ABC transporters - Arabidopsis thaliana (thale cress)	3	0.708675	1.3517	0.0968379	0.0968379	0.742667	73	tags=67%, list=10%, signal=60%	828850/817544
